# Supplementary material for: Mitofusin-2 in ventral striatal D1 neurons regulates effort-based motivation through sex-specific mitochondrial–synaptic reprogramming
Source: Proc Natl Acad Sci U S A. 2026 Jul 15;123(29):e2601657123. doi: 10.1073/pnas.2601657123 (PMC13389689; doi:10.1073/pnas.2601657123)
Supplement: Supplementary file 2 — Dataset S01 (XLSX) [file pnas.2601657123.sd01.xlsx]

## Sheet: S1_Ribotag_DEGs
MALE DEGs
GeneID	Type	Gene symbol	baseMean	log2FoldChange	lfcSE	stat	pvalue	padj
ENSMUSG00000029020	protein_coding	Mfn2	5007.17	-1.4791	0.0897857	-16.4737	5.67304e-61	1.0528e-56
ENSMUSG00000063524	protein_coding	Eno1	19386.7	-0.764388	0.0647857	-11.7987	3.96379e-32	3.678e-28
ENSMUSG00000117465	lncRNA	Gm49980	356.225	1.59249	0.156775	10.1578	3.05929e-24	1.89248e-20
ENSMUSG00000105558	processed_pseudogene	Gm5855	121.993	3.37346	0.346281	9.74196	1.99658e-22	9.26314e-19
ENSMUSG00000040860	protein_coding	Crocc	1980.33	-1.23522	0.141445	-8.73287	2.48291e-18	9.21557e-15
ENSMUSG00000105703	lncRNA	Gm43305	220.613	1.78236	0.20876	8.53787	1.36721e-17	4.22878e-14
ENSMUSG00000064193	processed_pseudogene	Gm4735	1048.41	0.901289	0.105986	8.50384	1.83428e-17	4.86293e-14
ENSMUSG00000057751	protein_coding	Megf6	104.313	-1.90818	0.230517	-8.2778	1.2547e-16	2.91059e-13
ENSMUSG00000029001	protein_coding	Fbxo44	1545.12	-0.811847	0.10606	-7.65457	1.93962e-14	3.99949e-11
ENSMUSG00000114737	processed_pseudogene	Gm8483	23.6074	3.00841	0.460805	6.52859	6.63897e-11	1.23206e-07
ENSMUSG00000059423	protein_coding	Zfp933	309.231	-1.06678	0.174157	-6.1254	9.04549e-10	1.52606e-06
ENSMUSG00000070605	protein_coding	Zfp992	50.6956	2.93665	0.520346	5.64366	1.66476e-08	2.57455e-05
ENSMUSG00000044700	protein_coding	Tmem201	2244.42	-0.225646	0.0419033	-5.38491	7.24792e-08	0.000103467
ENSMUSG00000057706	protein_coding	Mex3b	287.1	0.457993	0.0936133	4.89239	9.96183e-07	0.00132051
ENSMUSG00000005958	protein_coding	Ephb3	109.167	0.858732	0.184589	4.65214	3.28513e-06	0.00406436
ENSMUSG00000038502	protein_coding	Ptov1	5364.41	-0.243469	0.0533007	-4.56784	4.92786e-06	0.0057157
ENSMUSG00000021680	protein_coding	Crhbp	354.009	0.490238	0.10891	4.50131	6.75351e-06	0.00737245
ENSMUSG00000040964	protein_coding	Arhgef10l	913.43	-0.511721	0.118942	-4.30226	1.69062e-05	0.0174303
ENSMUSG00000029016	protein_coding	Clcn6	2762.55	0.3439	0.0810589	4.24259	2.20952e-05	0.0215812
ENSMUSG00000010086	protein_coding	Rnf112	6317.06	-0.175306	0.041522	-4.222	2.42146e-05	0.0217801
ENSMUSG00000041556	protein_coding	Fbxo2	1257.72	-0.300426	0.0712245	-4.21802	2.46461e-05	0.0217801
ENSMUSG00000034160	protein_coding	Ogt	3024.81	0.213255	0.0521393	4.09009	4.31205e-05	0.0363741
ENSMUSG00000016239	protein_coding	Lonrf3	39.1794	1.20505	0.298569	4.03609	5.43487e-05	0.0420251
ENSMUSG00000032262	protein_coding	Elovl4	1306.63	0.235499	0.0583019	4.0393	5.36109e-05	0.0420251
ENSMUSG00000110631	lncRNA	Gm42047	192.32	0.580507	0.14614	3.97228	7.11889e-05	0.0528449
ENSMUSG00000027381	protein_coding	Bcl2l11	54.8412	-1.20872	0.308636	-3.91634	8.99041e-05	0.0617941
ENSMUSG00000028329	protein_coding	Xpa	365.795	-0.382727	0.0975309	-3.92417	8.703e-05	0.0617941
ENSMUSG00000042579	lncRNA	4632404H12Rik	256.757	0.476802	0.124983	3.81492	0.000136227	0.0902895
ENSMUSG00000003199	protein_coding	Mpnd	2524.25	-0.215034	0.0567689	-3.78789	0.000151931	0.090953
ENSMUSG00000027330	protein_coding	Cdc25b	190.427	0.545555	0.144023	3.78796	0.000151889	0.090953
ENSMUSG00000028676	protein_coding	Srsf10	1202.32	0.22159	0.0583068	3.80042	0.000144452	0.090953
ENSMUSG00000030921	protein_coding	Trim30a	20.147	-1.42893	0.379431	-3.76597	0.000165904	0.0962142
ENSMUSG00000031983	protein_coding	2310022B05Rik	361.688	-0.382978	0.102103	-3.75092	0.000176189	0.0984523
ENSMUSG00000034863	protein_coding	Ano8	2143.43	-0.209318	0.0558922	-3.74503	0.000180374	0.0984523
ENSMUSG00000035509	protein_coding	Fbxl21	104.026	0.636157	0.170682	3.72715	0.00019366	0.102684
ENSMUSG00000036278	protein_coding	Macrod1	173.829	-0.601357	0.162215	-3.70715	0.000209602	0.10805
ENSMUSG00000006442	protein_coding	Srm	2244.95	-0.23849	0.0660856	-3.60881	0.000307605	0.132885
ENSMUSG00000019818	protein_coding	Cd164	1069.37	0.196139	0.0543538	3.60856	0.000307902	0.132885
ENSMUSG00000042804	protein_coding	Gpr153	596.084	-0.387026	0.106956	-3.61856	0.000296242	0.132885
ENSMUSG00000047875	protein_coding	Gpr157	41.9377	1.19624	0.330546	3.61898	0.000295767	0.132885
ENSMUSG00000058064	processed_pseudogene	Gm10036	328.733	0.895198	0.24748	3.61725	0.000297744	0.132885
ENSMUSG00000060771	protein_coding	Tsga10	280.596	0.413328	0.114465	3.61094	0.000305087	0.132885
ENSMUSG00000020216	protein_coding	Jsrp1	495.544	-0.425102	0.118609	-3.58408	0.000338273	0.139075
ENSMUSG00000020847	protein_coding	Rph3al	50.423	-0.808207	0.225594	-3.58257	0.00034023	0.139075
ENSMUSG00000040006	protein_coding	Ginm1	243.62	-0.431781	0.120638	-3.57914	0.000344727	0.139075
ENSMUSG00000054720	protein_coding	Lrrc8c	484.787	0.287714	0.080633	3.5682	0.000359446	0.141928
ENSMUSG00000046523	protein_coding	Kctd4	508.633	0.359626	0.101108	3.55684	0.000375342	0.145117
ENSMUSG00000012705	protein_coding	Retn	24.0975	-1.33034	0.377858	-3.52076	0.000430319	0.162843
ENSMUSG00000022452	protein_coding	Smdt1	2404.46	-0.328906	0.0935557	-3.51561	0.000438742	0.162843
ENSMUSG00000073147	lncRNA	5031425E22Rik	279.107	-0.338472	0.0965419	-3.50596	0.000454966	0.165554
ENSMUSG00000025912	protein_coding	Mybl1	108.937	0.573566	0.164775	3.4809	0.000499739	0.174984
ENSMUSG00000042834	protein_coding	Nrep	827.289	-0.281188	0.0807445	-3.48245	0.000496854	0.174984
ENSMUSG00000028919	protein_coding	Arhgef19	82.5526	-1.10604	0.319681	-3.45981	0.000540551	0.185769
ENSMUSG00000090083	protein_coding	Rnf8	252.065	-0.459297	0.133005	-3.45322	0.00055393	0.186906
ENSMUSG00000110331	processed_pseudogene	Nudc-ps1	740.928	0.592747	0.173384	3.41869	0.000629233	0.208523
ENSMUSG00000057842	protein_coding	Zfp595	36.342	0.992166	0.292655	3.39022	0.000698369	0.227374
ENSMUSG00000040472	protein_coding	Rabggta	1091.52	-0.20882	0.0617949	-3.37923	0.000726881	0.228947
ENSMUSG00000052917	protein_coding	Senp7	506.039	0.320223	0.0947725	3.37886	0.000727873	0.228947
ENSMUSG00000000738	protein_coding	Spg7	1165.67	-0.269848	0.0800221	-3.37217	0.000745795	0.230674
ENSMUSG00000063804	protein_coding	Lin28b	54.4804	-0.97215	0.289535	-3.35763	0.000786137	0.23434
ENSMUSG00000097801	lncRNA	Gm26777	54.1605	-0.802257	0.238973	-3.3571	0.000787637	0.23434
ENSMUSG00000109829	lncRNA	Gm45605	73.7628	-0.784214	0.23379	-3.35435	0.000795528	0.23434
ENSMUSG00000040118	protein_coding	Cacna2d1	3420.12	0.25706	0.0768799	3.34366	0.000826815	0.23975
ENSMUSG00000006392	protein_coding	Med8	604.262	-0.306757	0.0923335	-3.32227	0.000892871	0.252566
ENSMUSG00000086938	lncRNA	4930481A15Rik	21.9775	-1.38479	0.417029	-3.3206	0.00089823	0.252566
ENSMUSG00000021044	protein_coding	Adck1	1185.74	-0.198328	0.0599652	-3.30739	0.000941712	0.253322
ENSMUSG00000021798	protein_coding	Ldb3	248.485	0.388274	0.117372	3.30808	0.000939385	0.253322
ENSMUSG00000098188	protein_coding	Sowahc	134.279	0.473609	0.1432	3.30734	0.000941871	0.253322
ENSMUSG00000021647	protein_coding	Cartpt	4043.91	-0.545479	0.165301	-3.29992	0.000967108	0.256394
ENSMUSG00000024357	protein_coding	Sil1	1318.35	-0.210434	0.0638598	-3.29525	0.00098335	0.257028
ENSMUSG00000020415	protein_coding	Pttg1	418.397	-0.443323	0.134719	-3.29073	0.000999295	0.257568
ENSMUSG00000024871	protein_coding	Doc2g	82.5404	-0.718894	0.220015	-3.26748	0.00108509	0.258169
ENSMUSG00000028341	protein_coding	Nr4a3	440.963	0.380861	0.116347	3.27349	0.00106228	0.258169
ENSMUSG00000028560	protein_coding	Usp1	676.664	0.229086	0.0700477	3.27043	0.00107385	0.258169
ENSMUSG00000030605	protein_coding	Mfge8	2417.42	-0.311561	0.0949079	-3.28277	0.00102792	0.258169
ENSMUSG00000048668	protein_coding	Rhno1	346.307	-0.316348	0.0963917	-3.2819	0.00103109	0.258169
ENSMUSG00000056211	protein_coding	R3hdm1	2964.59	0.189152	0.0577554	3.27506	0.00105639	0.258169
ENSMUSG00000071477	protein_coding	Zfp777	1315.04	-0.192067	0.0589263	-3.25945	0.00111629	0.26153
ENSMUSG00000102215	lncRNA	Gm2464	24.9652	-1.15616	0.355017	-3.25664	0.0011274	0.26153
ENSMUSG00000073485	lncRNA	H3f3aos	28.3606	1.46188	0.4496	3.25151	0.00114794	0.263005
ENSMUSG00000020014	protein_coding	Cfap54	57.5646	-0.672204	0.208793	-3.21948	0.00128424	0.287143
ENSMUSG00000056962	protein_coding	Jmjd6	770.938	-0.343186	0.106546	-3.22103	0.00127733	0.287143
ENSMUSG00000032806	protein_coding	Slc10a3	31.09	1.02089	0.318736	3.20292	0.0013604	0.293562
ENSMUSG00000042138	protein_coding	Msantd2	74.4577	0.855473	0.266853	3.20578	0.00134695	0.293562
ENSMUSG00000050967	protein_coding	Creg2	2586.42	0.289264	0.0902301	3.20584	0.00134668	0.293562
ENSMUSG00000049580	protein_coding	Tsku	26.0454	-1.25134	0.391279	-3.19809	0.00138343	0.2951
ENSMUSG00000050900	processed_pseudogene	Gm7327	56.6099	-1.28479	0.402383	-3.19294	0.00140831	0.296993
ENSMUSG00000067279	protein_coding	Ppp1r3c	254.752	-0.335229	0.105841	-3.16729	0.00153864	0.320833
ENSMUSG00000003038	protein_coding	Hmgn2	1666.24	-0.426574	0.135973	-3.1372	0.00170569	0.333202
ENSMUSG00000023015	protein_coding	Racgap1	644.821	0.296549	0.0945111	3.13772	0.00170268	0.333202
ENSMUSG00000032355	protein_coding	Mlip	290.653	0.455495	0.144599	3.15005	0.00163243	0.333202
ENSMUSG00000035027	protein_coding	Map2k2	2203.43	-0.169665	0.0539299	-3.14602	0.00165506	0.333202
ENSMUSG00000037014	protein_coding	Sstr4	74.1839	0.806617	0.256871	3.14016	0.00168853	0.333202
ENSMUSG00000071793	transcribed_unprocessed_pseudogene	2610005L07Rik	85.4833	0.757532	0.241018	3.14305	0.00167195	0.333202
ENSMUSG00000034795	protein_coding	Ccdc122	96.7835	-0.631362	0.202023	-3.1252	0.00177686	0.343488
ENSMUSG00000024805	protein_coding	Pcgf5	488.903	0.306823	0.0983739	3.11894	0.00181501	0.347248
ENSMUSG00000022217	protein_coding	Emc9	856.93	-0.237354	0.07638	-3.10754	0.00188654	0.357249
ENSMUSG00000022829	protein_coding	Stxbp5l	276.169	0.488332	0.157518	3.10016	0.00193416	0.360761
ENSMUSG00000024142	protein_coding	Mlst8	946.641	-0.25473	0.08226	-3.09664	0.00195729	0.360761
ENSMUSG00000075600	protein_coding	Zc3h3	177.136	0.382732	0.123699	3.09406	0.00197441	0.360761
ENSMUSG00000097585	lncRNA	E230029C05Rik	35.8949	-0.829645	0.268251	-3.09279	0.00198284	0.360761
ENSMUSG00000113361	lncRNA	B930059L03Rik	18.3526	-1.14316	0.370177	-3.08814	0.00201415	0.362899
ENSMUSG00000020100	protein_coding	Slc29a3	79.8052	0.570653	0.185789	3.0715	0.00212984	0.375495
ENSMUSG00000036985	protein_coding	Zdhhc9	684.703	0.254456	0.0829764	3.06661	0.00216499	0.375495
ENSMUSG00000047656	protein_coding	Trpt1	212.16	-0.341219	0.111259	-3.0669	0.00216292	0.375495
ENSMUSG00000049709	protein_coding	Nlrp10	124.449	-0.639702	0.208469	-3.06857	0.00215084	0.375495
ENSMUSG00000027466	protein_coding	Rbck1	3827.43	-0.178924	0.0584304	-3.06218	0.00219732	0.377573
ENSMUSG00000022386	protein_coding	Trmu	351.562	-0.445449	0.145858	-3.054	0.00225811	0.378337
ENSMUSG00000030894	protein_coding	Tpp1	1005.86	0.262555	0.085896	3.05667	0.00223814	0.378337
ENSMUSG00000052848	lncRNA	C130026L21Rik	123.192	-0.629917	0.206303	-3.05336	0.00226293	0.378337
ENSMUSG00000017264	protein_coding	Exosc10	1674.76	-0.19036	0.0632084	-3.01163	0.00259853	0.393663
ENSMUSG00000021263	protein_coding	Degs2	4.43898	3.00569	0.996426	3.01647	0.0025574	0.393663
ENSMUSG00000029009	protein_coding	Mthfr	368.037	0.503937	0.166593	3.02495	0.00248671	0.393663
ENSMUSG00000030246	protein_coding	Ldhb	21976.2	-0.190614	0.0629107	-3.02991	0.00244629	0.393663
ENSMUSG00000031150	protein_coding	Ccdc120	257.779	-0.381508	0.126003	-3.02777	0.00246362	0.393663
ENSMUSG00000036304	protein_coding	Zdhhc23	1059.1	-0.210729	0.0699701	-3.0117	0.00259785	0.393663
ENSMUSG00000037674	protein_coding	Rfx7	671.103	0.240112	0.0794683	3.02149	0.00251537	0.393663
ENSMUSG00000055065	protein_coding	Ddx17	4670.91	0.169615	0.0559788	3.02999	0.00244565	0.393663
ENSMUSG00000069014	transcribed_processed_pseudogene	Gm5641	269.828	0.292046	0.0965284	3.0255	0.00248225	0.393663
ENSMUSG00000083856	processed_pseudogene	Gm13886	3.35397	3.9123	1.2996	3.01039	0.00260915	0.393663
ENSMUSG00000090039	lncRNA	Gm15894	11.9403	-1.90349	0.631404	-3.01469	0.00257239	0.393663
ENSMUSG00000109006	lncRNA	B230209E15Rik	570.076	0.42909	0.142149	3.01859	0.00253952	0.393663
ENSMUSG00000036698	protein_coding	Ago2	3089.4	0.233589	0.0777929	3.00271	0.0026759	0.400479
ENSMUSG00000020544	protein_coding	Cox11	468.429	-0.250176	0.0836467	-2.99086	0.00278194	0.413018
ENSMUSG00000006288	protein_coding	Ttc5	874.489	-0.260778	0.0883235	-2.95253	0.00315181	0.422007
ENSMUSG00000014846	protein_coding	Tppp3	665.554	-0.364883	0.124067	-2.94102	0.00327134	0.422007
ENSMUSG00000017724	protein_coding	Etv4	46.5023	0.863631	0.291859	2.95907	0.00308571	0.422007
ENSMUSG00000021209	protein_coding	Ppp4r4	1327.57	0.162221	0.055219	2.93778	0.00330572	0.422007
ENSMUSG00000024949	protein_coding	Sf1	4304.51	0.131134	0.044634	2.93798	0.00330361	0.422007
ENSMUSG00000025049	protein_coding	Taf5	134.021	0.430504	0.145746	2.95379	0.003139	0.422007
ENSMUSG00000025935	protein_coding	Tram1	305.582	-0.337505	0.113545	-2.97242	0.00295463	0.422007
ENSMUSG00000026344	protein_coding	Lypd1	9209.99	-0.229929	0.0774658	-2.96814	0.00299608	0.422007
ENSMUSG00000027959	protein_coding	Sass6	81.3297	0.601602	0.204981	2.93491	0.00333642	0.422007
ENSMUSG00000028194	protein_coding	Ddah1	927.84	0.33673	0.113174	2.97533	0.00292672	0.422007
ENSMUSG00000028282	protein_coding	Casp8ap2	288.771	0.398323	0.134214	2.96781	0.00299934	0.422007
ENSMUSG00000028411	protein_coding	Aptx	856.703	-0.214233	0.072477	-2.95588	0.00311778	0.422007
ENSMUSG00000028868	protein_coding	Wasf2	168.495	0.377576	0.128676	2.93432	0.00334276	0.422007
ENSMUSG00000030284	protein_coding	Creld1	4301.39	-0.165721	0.0561742	-2.95013	0.0031764	0.422007
ENSMUSG00000031853	protein_coding	Map3k21	36.4394	0.8103	0.273151	2.96649	0.00301224	0.422007
ENSMUSG00000037296	protein_coding	Lsm1	520.917	-0.323584	0.109082	-2.96644	0.00301271	0.422007
ENSMUSG00000039043	protein_coding	Arpin	475.623	-0.261906	0.0890853	-2.93994	0.00328271	0.422007
ENSMUSG00000039130	protein_coding	Zc3hc1	898.139	-0.20328	0.0687881	-2.95516	0.00312504	0.422007
ENSMUSG00000057969	protein_coding	Sema3b	43.4948	1.11288	0.374843	2.96893	0.00298837	0.422007
ENSMUSG00000078648	lncRNA	Gm17546	6.73405	2.58404	0.878004	2.94309	0.00324958	0.422007
ENSMUSG00000096995	lncRNA	2810029C07Rik	256.551	-0.475901	0.161842	-2.94053	0.00327654	0.422007
ENSMUSG00000097596	lncRNA	Gm26673	23.8514	-1.60976	0.547133	-2.94218	0.00325915	0.422007
ENSMUSG00000020930	protein_coding	Ccdc103	140.935	-0.529706	0.181224	-2.92293	0.00346755	0.434803
ENSMUSG00000086770	lncRNA	Gm15351	11.6163	1.38745	0.476899	2.90933	0.00362209	0.451133
ENSMUSG00000036983	protein_coding	Tfb1m	161.384	-0.44335	0.152634	-2.90467	0.00367644	0.45485
ENSMUSG00000031574	protein_coding	Star	15.0217	1.65942	0.572415	2.89898	0.00374379	0.455843
ENSMUSG00000031872	protein_coding	Bean1	256.354	0.3583	0.123907	2.89168	0.00383185	0.455843
ENSMUSG00000038742	protein_coding	Angptl6	339.924	-0.368728	0.127153	-2.89987	0.00373313	0.455843
ENSMUSG00000044408	protein_coding	Sptssa	507.558	-0.30071	0.103897	-2.89431	0.00379992	0.455843
ENSMUSG00000089889	lncRNA	0610040B10Rik	56.5875	-0.825409	0.285325	-2.89288	0.00381732	0.455843
ENSMUSG00000097119	lncRNA	B230354K17Rik	413.775	0.276893	0.0956191	2.89579	0.00378206	0.455843
ENSMUSG00000005510	protein_coding	Ndufs3	3521.08	-0.240082	0.0835203	-2.87453	0.00404626	0.458472
ENSMUSG00000020334	protein_coding	Slc22a4	54.6105	0.687545	0.240013	2.86462	0.00417511	0.458472
ENSMUSG00000024962	protein_coding	Vegfb	794.835	-0.26828	0.0935336	-2.86827	0.0041272	0.458472
ENSMUSG00000027358	protein_coding	Bmp2	162.026	-0.459562	0.159815	-2.87558	0.0040328	0.458472
ENSMUSG00000040236	protein_coding	Trappc5	1316.12	-0.204658	0.0712575	-2.87209	0.00407763	0.458472
ENSMUSG00000047986	protein_coding	Palm3	118.25	0.570409	0.197737	2.88468	0.00391808	0.458472
ENSMUSG00000049396	protein_coding	Gemin4	9.95066	-2.78006	0.968878	-2.86936	0.00411301	0.458472
ENSMUSG00000060260	protein_coding	Pwwp2b	776.136	-0.225499	0.0783957	-2.87643	0.00402207	0.458472
ENSMUSG00000063556	processed_pseudogene	Gm10132	61.2644	-0.645231	0.224429	-2.87498	0.00404048	0.458472
ENSMUSG00000063687	protein_coding	Pcdhb5	171.457	0.389081	0.135128	2.87936	0.00398482	0.458472
ENSMUSG00000074024	lncRNA	4632427E13Rik	22.201	1.18718	0.414233	2.86598	0.00415726	0.458472
ENSMUSG00000097929	protein_coding	Tunar	1341.77	0.176543	0.0612098	2.88422	0.00392384	0.458472
ENSMUSG00000104662	TEC	Gm43267	4.82651	-2.33089	0.81183	-2.87116	0.00408971	0.458472
ENSMUSG00000030649	protein_coding	Anapc15	469.573	-0.305169	0.106619	-2.86225	0.00420645	0.459196
ENSMUSG00000020140	protein_coding	Lgr5	81.9399	0.717614	0.252331	2.84394	0.00445598	0.459412
ENSMUSG00000024446	protein_coding	Rpp21	401.1	-0.332657	0.116833	-2.84729	0.00440925	0.459412
ENSMUSG00000028245	protein_coding	Nsmaf	521.733	0.239003	0.0838588	2.85007	0.00437099	0.459412
ENSMUSG00000036299	protein_coding	BC031181	2969.88	-0.162521	0.0569004	-2.85623	0.00428703	0.459412
ENSMUSG00000037638	protein_coding	Zbtb42	49.057	1.00598	0.3529	2.85062	0.00436343	0.459412
ENSMUSG00000038859	protein_coding	Baiap2l1	5.82497	-2.45764	0.864164	-2.84395	0.00445582	0.459412
ENSMUSG00000057440	protein_coding	Mpp7	161.653	0.369209	0.129397	2.85331	0.00432662	0.459412
ENSMUSG00000094597	processed_pseudogene	Gm4810	11.6425	2.0125	0.704263	2.85759	0.00426868	0.459412
ENSMUSG00000113047	lncRNA	Gm47469	30.7517	0.937745	0.328745	2.8525	0.00433764	0.459412
ENSMUSG00000116506	lncRNA	5730414N17Rik	37.602	1.04266	0.366118	2.84787	0.00440135	0.459412
ENSMUSG00000038422	protein_coding	Hdhd3	215.651	-0.418265	0.147194	-2.84159	0.00448899	0.460257
ENSMUSG00000001313	protein_coding	Rnd2	1911.14	-0.218267	0.0770066	-2.83439	0.00459129	0.461831
ENSMUSG00000024843	protein_coding	Chka	995.79	-0.209636	0.0738802	-2.83751	0.00454667	0.461831
ENSMUSG00000074227	protein_coding	Spint2	1521.62	-0.216288	0.0763285	-2.83364	0.00460208	0.461831
ENSMUSG00000099875	processed_pseudogene	Rbm3-ps	77.4667	-0.666727	0.2353	-2.83352	0.00460388	0.461831
ENSMUSG00000005262	protein_coding	Ufd1	2366.54	-0.153594	0.0544987	-2.81832	0.00482764	0.465296
ENSMUSG00000028840	protein_coding	Zfp593	322.644	-0.319913	0.113705	-2.81354	0.00489996	0.465296
ENSMUSG00000028893	protein_coding	Sesn2	456.409	0.376709	0.134054	2.81014	0.00495206	0.465296
ENSMUSG00000029007	protein_coding	Agtrap	114.073	0.517961	0.183243	2.82664	0.00470391	0.465296
ENSMUSG00000037325	protein_coding	Bbs7	595.973	0.234949	0.0832427	2.82245	0.0047658	0.465296
ENSMUSG00000049511	protein_coding	Htr1b	1028.7	0.303434	0.107968	2.8104	0.00494797	0.465296
ENSMUSG00000061046	protein_coding	Haghl	2531.46	-0.232499	0.0824865	-2.81863	0.00482287	0.465296
ENSMUSG00000071862	protein_coding	Lrrtm2	1294.48	0.291851	0.103946	2.80772	0.00498943	0.465296
ENSMUSG00000074259	protein_coding	Gramd2	231.219	0.4514	0.160451	2.81332	0.00490328	0.465296
ENSMUSG00000082029	processed_pseudogene	H3f3c	291.779	-0.617867	0.220053	-2.80782	0.00498786	0.465296
ENSMUSG00000087497	lncRNA	2810001G20Rik	336.205	-0.438092	0.15593	-2.80954	0.00496131	0.465296
ENSMUSG00000091050	lncRNA	9330020H09Rik	24.6892	1.39646	0.49645	2.8129	0.00490975	0.465296
ENSMUSG00000095407	protein_coding	Tmem200c	168.976	0.395281	0.140384	2.81572	0.00486681	0.465296
ENSMUSG00000115602	processed_pseudogene	Gm7908	5.70807	-2.87747	1.02276	-2.81344	0.00490151	0.465296
ENSMUSG00000014547	protein_coding	Wdfy2	247.029	0.32404	0.116259	2.78723	0.00531607	0.465667
ENSMUSG00000021102	protein_coding	Glrx5	1406.18	-0.239574	0.0857332	-2.79441	0.00519937	0.465667
ENSMUSG00000021115	protein_coding	Vrk1	811.44	-0.236359	0.0847835	-2.7878	0.00530675	0.465667
ENSMUSG00000030541	protein_coding	Idh2	664.125	-0.229501	0.082202	-2.79192	0.00523963	0.465667
ENSMUSG00000034429	protein_coding	Zfp707	303.916	-0.264682	0.0948904	-2.78935	0.00528145	0.465667
ENSMUSG00000035486	protein_coding	Plk5	991.573	-0.255274	0.0915857	-2.78727	0.00531547	0.465667
ENSMUSG00000036594	protein_coding	H2-Aa	42.8991	-0.942052	0.337628	-2.79021	0.00526743	0.465667
ENSMUSG00000038370	protein_coding	Pcp4l1	14851.8	-0.18724	0.0671022	-2.79038	0.00526468	0.465667
ENSMUSG00000042389	protein_coding	Tsen2	605.077	-0.22256	0.0795124	-2.79906	0.00512509	0.465667
ENSMUSG00000042567	protein_coding	Nek10	103.912	0.558639	0.200268	2.78945	0.00527974	0.465667
ENSMUSG00000047153	protein_coding	Khnyn	387.671	0.421582	0.151266	2.78701	0.00531961	0.465667
ENSMUSG00000050428	protein_coding	Fbxo46	355.961	-0.30769	0.110236	-2.79118	0.00525157	0.465667
ENSMUSG00000114139	unprocessed_pseudogene	Gm20336	5.00706	-2.84146	1.01764	-2.79222	0.00523485	0.465667
ENSMUSG00000007817	protein_coding	Zmiz1	2064.8	0.270308	0.0975489	2.771	0.0055885	0.467168
ENSMUSG00000015994	protein_coding	Fnta	1480.64	-0.213793	0.0771056	-2.77273	0.00555889	0.467168
ENSMUSG00000022262	protein_coding	Dnah5	33.5586	1.00985	0.362972	2.78217	0.00539963	0.467168
ENSMUSG00000035228	protein_coding	Ccdc106	1960.41	-0.194821	0.0702741	-2.77231	0.00556602	0.467168
ENSMUSG00000038550	protein_coding	Ciart	407.956	-0.244106	0.0880518	-2.7723	0.00556622	0.467168
ENSMUSG00000043165	protein_coding	Lor	749.267	-0.260886	0.0940528	-2.77382	0.00554015	0.467168
ENSMUSG00000060530	transcribed_processed_pseudogene	A930017M01Rik	244.521	0.391695	0.140943	2.77911	0.00545087	0.467168
ENSMUSG00000068267	protein_coding	Cenpb	2479.42	-0.150808	0.0544192	-2.77123	0.00558443	0.467168
ENSMUSG00000103472	protein_coding	Pcdhga7	257.255	0.648456	0.23309	2.78199	0.00540265	0.467168
ENSMUSG00000108231	processed_pseudogene	Gm4045	48.1874	-0.676731	0.24414	-2.77189	0.00557312	0.467168
ENSMUSG00000091649	protein_coding	Phf11b	4.47229	3.03948	1.09903	2.76561	0.00568168	0.472828
ENSMUSG00000022471	protein_coding	Xrcc6	462.655	-0.308763	0.111966	-2.75764	0.00582204	0.482346
ENSMUSG00000018900	protein_coding	Slc22a5	70.6659	0.745035	0.27158	2.74334	0.00608186	0.484899
ENSMUSG00000024610	protein_coding	Cd74	169.423	-0.589934	0.214572	-2.74936	0.00597126	0.484899
ENSMUSG00000024993	protein_coding	Dennd10	641.922	0.276	0.10038	2.74954	0.00596782	0.484899
ENSMUSG00000025158	protein_coding	Rfng	1322.14	-0.217411	0.0795581	-2.73274	0.00628103	0.484899
ENSMUSG00000025226	protein_coding	Fbxl15	925.308	-0.341089	0.124865	-2.73167	0.00630148	0.484899
ENSMUSG00000027015	protein_coding	Cybrd1	15.7753	1.13216	0.412038	2.7477	0.0060014	0.484899
ENSMUSG00000029840	protein_coding	Mtpn	8289	0.193556	0.0706793	2.73851	0.00617178	0.484899
ENSMUSG00000039828	protein_coding	Wdr70	702.845	0.238819	0.0871547	2.74017	0.00614075	0.484899
ENSMUSG00000045107	protein_coding	Saysd1	220.146	-0.451634	0.165337	-2.7316	0.00630269	0.484899
ENSMUSG00000046402	protein_coding	Rbp1	908.228	-0.478462	0.175314	-2.72917	0.00634931	0.484899
ENSMUSG00000047213	protein_coding	Ythdf3	1305.29	0.175079	0.0637602	2.74589	0.00603466	0.484899
ENSMUSG00000049493	protein_coding	Pls1	56.8706	-0.665693	0.243654	-2.73212	0.00629278	0.484899
ENSMUSG00000051864	protein_coding	Tbc1d22a	865.674	0.173681	0.0633864	2.74004	0.0061432	0.484899
ENSMUSG00000066456	protein_coding	Hmgn3	1151.88	-0.2612	0.0950885	-2.74691	0.00601591	0.484899
ENSMUSG00000066975	protein_coding	Cryba4	7.16295	-2.85132	1.04473	-2.72924	0.00634807	0.484899
ENSMUSG00000076269	miRNA	Mir374b	2.44324	-3.44195	1.25789	-2.7363	0.00621351	0.484899
ENSMUSG00000084384	processed_pseudogene	Gm12251	513.501	-0.346948	0.126306	-2.7469	0.00601623	0.484899
ENSMUSG00000087403	protein_coding	Kantr	768.178	0.298107	0.108809	2.73972	0.00614908	0.484899
ENSMUSG00000106978	lncRNA	N4bp2os	40.2098	-0.717534	0.262118	-2.73745	0.00619177	0.484899
ENSMUSG00000032018	protein_coding	Sc5d	1079.77	0.179321	0.0658394	2.72361	0.00645725	0.491122
ENSMUSG00000002015	protein_coding	Bcap31	1585.63	-0.235651	0.0868092	-2.71458	0.00663597	0.493718
ENSMUSG00000040389	protein_coding	Wdr47	3986.71	0.149217	0.0549723	2.71441	0.00663937	0.493718
ENSMUSG00000040771	protein_coding	Oard1	347.278	-0.286501	0.105377	-2.71881	0.00655163	0.493718
ENSMUSG00000047067	protein_coding	Dusp28	550.456	-0.228959	0.0843675	-2.71383	0.00665101	0.493718
ENSMUSG00000049792	protein_coding	Bag5	3016.33	-0.19569	0.0720565	-2.71578	0.00661196	0.493718
ENSMUSG00000053519	protein_coding	Kcnip1	1203.19	-0.319942	0.117789	-2.71622	0.00660315	0.493718
ENSMUSG00000048920	protein_coding	Fkrp	1529.45	-0.148804	0.0550023	-2.70542	0.0068219	0.504386
ENSMUSG00000020326	protein_coding	Ccng1	1757.64	0.246516	0.0914257	2.69635	0.00701033	0.51422
ENSMUSG00000025201	processed_pseudogene	Bloc1s2-ps	15.5047	-1.4665	0.543749	-2.69702	0.00699626	0.51422
ENSMUSG00000031600	protein_coding	Vps37a	883.527	0.201086	0.0746617	2.69329	0.007075	0.516921
ENSMUSG00000027200	protein_coding	Sema6d	848.787	0.391524	0.145675	2.68766	0.00719551	0.517575
ENSMUSG00000035133	protein_coding	Arhgap5	1541.59	0.253884	0.0944478	2.68809	0.00718615	0.517575
ENSMUSG00000050121	protein_coding	Opalin	61.3536	-0.597718	0.222278	-2.68905	0.00716548	0.517575
ENSMUSG00000109674	lncRNA	Gm45470	7.28769	2.35765	0.876508	2.68982	0.0071491	0.517575
ENSMUSG00000019139	protein_coding	Isyna1	1876.53	-0.153181	0.0570919	-2.68306	0.00729518	0.520708
ENSMUSG00000032740	protein_coding	Ccdc88a	910.563	0.255137	0.0950737	2.68357	0.00728397	0.520708
ENSMUSG00000051029	protein_coding	Serpinb1b	121.026	-0.441306	0.165006	-2.67448	0.00748445	0.532043
ENSMUSG00000098221	lncRNA	Gm27030	35.3015	-0.934067	0.349408	-2.67328	0.00751132	0.532043
ENSMUSG00000034617	protein_coding	Mtrr	263.286	0.371358	0.13908	2.6701	0.00758285	0.535066
ENSMUSG00000053441	protein_coding	Adamts19	6.21855	-2.83215	1.0633	-2.66354	0.00773229	0.543545
ENSMUSG00000028977	protein_coding	Casz1	170.651	-0.420744	0.15823	-2.65907	0.00783569	0.544625
ENSMUSG00000039813	protein_coding	Tbc1d2	26.4533	-1.20102	0.451539	-2.65984	0.00781786	0.544625
ENSMUSG00000045055	processed_pseudogene	Rpsa-ps2	194.077	-0.517933	0.19462	-2.66125	0.00778516	0.544625
ENSMUSG00000024194	protein_coding	Cuta	774.141	-0.253041	0.0953097	-2.65494	0.00793227	0.547238
ENSMUSG00000073725	protein_coding	Lmbrd1	3785.61	0.12171	0.0458267	2.65588	0.00791012	0.547238
ENSMUSG00000004933	protein_coding	Matk	4473.84	-0.198488	0.0752041	-2.63933	0.00830698	0.550575
ENSMUSG00000027971	protein_coding	Ndst4	390.882	0.675863	0.255183	2.64855	0.00808391	0.550575
ENSMUSG00000028466	protein_coding	Creb3	1620.28	-0.223299	0.0843044	-2.64872	0.00807971	0.550575
ENSMUSG00000035637	protein_coding	Grhpr	964.13	-0.159609	0.0604663	-2.63963	0.00829967	0.550575
ENSMUSG00000036112	protein_coding	Metap2	2761.43	-0.15118	0.0572663	-2.63994	0.00829214	0.550575
ENSMUSG00000036764	protein_coding	Dnajc12	399.326	-0.229182	0.0865663	-2.64748	0.00810952	0.550575
ENSMUSG00000043895	protein_coding	S1pr2	44.0903	0.866643	0.327966	2.64248	0.00823016	0.550575
ENSMUSG00000054808	protein_coding	Actn4	1906.8	0.161215	0.0610455	2.64089	0.00826877	0.550575
ENSMUSG00000058927	protein_coding	Gm10053	462.644	-0.307631	0.116435	-2.64208	0.00823975	0.550575
ENSMUSG00000076433	protein_coding	Cep295nl	7.59939	-2.31122	0.875596	-2.63959	0.00830057	0.550575
ENSMUSG00000086188	lncRNA	Gm15169	3.05556	-3.15332	1.19016	-2.64949	0.00806128	0.550575
ENSMUSG00000040502	protein_coding	Marchf9	1156.16	-0.167336	0.0634828	-2.63593	0.00839065	0.554141
ENSMUSG00000021286	protein_coding	Zfyve21	226.346	-0.415347	0.157827	-2.63166	0.00849685	0.558711
ENSMUSG00000042814	protein_coding	Mcts2	276.774	-0.397675	0.151165	-2.63073	0.00852006	0.558711
ENSMUSG00000015806	protein_coding	Qdpr	2438.82	-0.235082	0.0894413	-2.62834	0.00858028	0.560679
ENSMUSG00000031750	protein_coding	Il34	1716.45	-0.132702	0.0505183	-2.62682	0.00861879	0.561219
ENSMUSG00000025730	protein_coding	Rab40c	1183.46	-0.177188	0.0677253	-2.61628	0.00888932	0.565329
ENSMUSG00000026849	protein_coding	Tor1a	941.64	-0.278457	0.106365	-2.61795	0.00884599	0.565329
ENSMUSG00000034917	protein_coding	Tjp3	6.75954	2.16378	0.827116	2.61606	0.00889514	0.565329
ENSMUSG00000040794	protein_coding	C1qtnf4	9295.12	-0.174351	0.0665897	-2.61829	0.00883707	0.565329
ENSMUSG00000047415	protein_coding	Gpr68	139.208	0.460936	0.176073	2.61786	0.00884825	0.565329
ENSMUSG00000061322	protein_coding	Dnai1	32.8462	-0.780705	0.297905	-2.62065	0.0087763	0.565329
ENSMUSG00000085782	lncRNA	Gm15624	36.0438	0.86205	0.329371	2.61726	0.00886393	0.565329
ENSMUSG00000003437	protein_coding	Paf1	2554.87	-0.137874	0.0528052	-2.61099	0.00902814	0.566989
ENSMUSG00000022641	protein_coding	Bbx	746.152	0.270671	0.103781	2.6081	0.00910458	0.566989
ENSMUSG00000037349	protein_coding	Nudt22	143.692	-0.42486	0.1629	-2.60811	0.00910445	0.566989
ENSMUSG00000058290	protein_coding	Espl1	8.98375	-1.90261	0.728917	-2.61019	0.00904917	0.566989
ENSMUSG00000060550	protein_coding	H2-Q7	38.8982	-1.05781	0.405552	-2.60831	0.00909892	0.566989
ENSMUSG00000100980	lncRNA	Gm29100	7.2133	1.57721	0.603777	2.61225	0.00899494	0.566989
ENSMUSG00000025511	protein_coding	Tspan4	295.437	-0.313341	0.12052	-2.59991	0.0093247	0.571115
ENSMUSG00000026234	protein_coding	Ncl	13986.6	-0.0982588	0.0377765	-2.60106	0.00929365	0.571115
ENSMUSG00000031730	protein_coding	Dhodh	620.132	-0.289813	0.111394	-2.60169	0.00927655	0.571115
ENSMUSG00000059237	processed_pseudogene	Ppp1r2-ps4	56.194	-0.643686	0.247489	-2.60087	0.00929881	0.571115
ENSMUSG00000116627	lncRNA	Gm30124	4.23196	-2.80027	1.07578	-2.603	0.00924107	0.571115
ENSMUSG00000025393	protein_coding	Atp5b	44527.5	-0.180073	0.0693167	-2.59783	0.00938143	0.572699
ENSMUSG00000020593	protein_coding	Lpin1	518.705	0.227731	0.0877403	2.59552	0.00944492	0.574685
ENSMUSG00000029404	protein_coding	Arl6ip4	1610.78	-0.2382	0.0918576	-2.59314	0.00951037	0.576738
ENSMUSG00000109336	protein_coding	Samd4b	940.161	0.193545	0.074669	2.59204	0.00954082	0.576738
ENSMUSG00000024736	protein_coding	Tmem132a	8342.07	-0.122729	0.0473961	-2.58944	0.00961329	0.579232
ENSMUSG00000001552	protein_coding	Jup	1993.15	0.130087	0.0503635	2.58296	0.00979577	0.579739
ENSMUSG00000003346	protein_coding	Abhd17a	2465.06	-0.177956	0.068938	-2.58139	0.00984038	0.579739
ENSMUSG00000024302	protein_coding	Dtna	2762	0.138154	0.0534966	2.58249	0.00980901	0.579739
ENSMUSG00000053825	protein_coding	Ppfia2	2123.91	0.232116	0.0899028	2.58185	0.0098271	0.579739
ENSMUSG00000061859	protein_coding	Patj	765.407	-0.337788	0.130637	-2.58571	0.00971794	0.579739
ENSMUSG00000087268	lncRNA	Gm14486	7.41017	-2.62322	1.01477	-2.58505	0.00973659	0.579739
ENSMUSG00000087437	lncRNA	Gm13112	30.9164	0.8881	0.343498	2.58546	0.00972499	0.579739
ENSMUSG00000021496	protein_coding	Pcbd2	333.995	-0.289096	0.112326	-2.57373	0.0100608	0.587332
ENSMUSG00000040084	protein_coding	Bub1b	19.7246	-0.962807	0.37381	-2.57566	0.0100049	0.587332
ENSMUSG00000057637	protein_coding	Prdm2	1238.27	0.196631	0.0764027	2.57362	0.0100642	0.587332
ENSMUSG00000025722	protein_coding	Wdr73	919.756	-0.214309	0.0834811	-2.56715	0.0102538	0.595221
ENSMUSG00000048911	protein_coding	Rnf24	876.637	0.19358	0.0754163	2.56682	0.0102635	0.595221
ENSMUSG00000027166	protein_coding	Dnajc24	144.952	0.455261	0.177725	2.5616	0.0104191	0.602363
ENSMUSG00000021645	protein_coding	Smn1	727.207	-0.188537	0.0737058	-2.55797	0.0105285	0.604948
ENSMUSG00000060063	protein_coding	Alox5ap	21.3385	1.11192	0.434692	2.55795	0.010529	0.604948
ENSMUSG00000000378	protein_coding	Ccm2	2252.51	-0.199228	0.077969	-2.55523	0.0106119	0.607563
ENSMUSG00000020432	protein_coding	Tcn2	59.158	0.647372	0.255538	2.53337	0.0112972	0.607563
ENSMUSG00000021139	protein_coding	Gm20498	36.2686	-0.781709	0.308918	-2.53047	0.0113909	0.607563
ENSMUSG00000022103	protein_coding	Gfra2	881.122	0.372506	0.146165	2.54854	0.0108175	0.607563
ENSMUSG00000025868	protein_coding	Higd2a	1372.92	-0.301834	0.118684	-2.54317	0.0109853	0.607563
ENSMUSG00000033985	protein_coding	Tesk2	37.062	0.895927	0.353192	2.53666	0.0111917	0.607563
ENSMUSG00000034602	protein_coding	Mon2	1879.99	0.163147	0.0639545	2.55098	0.010742	0.607563
ENSMUSG00000040842	protein_coding	Szrd1	550.184	-0.219696	0.0864442	-2.54148	0.0110385	0.607563
ENSMUSG00000040945	protein_coding	Rcc2	3818.49	-0.110618	0.043548	-2.54014	0.0110808	0.607563
ENSMUSG00000047963	protein_coding	Stbd1	31.5086	-1.09053	0.429034	-2.54184	0.0110271	0.607563
ENSMUSG00000048277	protein_coding	Syngr2	16.7476	-0.962049	0.376967	-2.55208	0.0107082	0.607563
ENSMUSG00000048747	protein_coding	E130114P18Rik	17.2276	1.03942	0.408414	2.54501	0.0109274	0.607563
ENSMUSG00000049606	protein_coding	Zfp644	1282.01	0.195053	0.0764503	2.55136	0.0107303	0.607563
ENSMUSG00000050244	protein_coding	Heatr1	522.127	-0.284572	0.111411	-2.55426	0.0106414	0.607563
ENSMUSG00000051344	protein_coding	Plekhm3	1335.19	0.230068	0.0909214	2.53041	0.011393	0.607563
ENSMUSG00000058400	protein_coding	Qrfpr	35.433	-1.045	0.412492	-2.53337	0.0112971	0.607563
ENSMUSG00000061032	protein_coding	Rrp1	15855.2	-0.121279	0.0479154	-2.53111	0.0113702	0.607563
ENSMUSG00000070003	protein_coding	Ssbp4	4170.2	-0.186736	0.0733365	-2.54629	0.0108874	0.607563
ENSMUSG00000075705	protein_coding	Msrb1	498.49	-0.260598	0.102692	-2.53767	0.0111593	0.607563
ENSMUSG00000078495	protein_coding	Zfp984	31.3371	-2.07428	0.818638	-2.53382	0.0112826	0.607563
ENSMUSG00000105509	lncRNA	C130013H08Rik	25.6783	0.892344	0.351578	2.53811	0.0111453	0.607563
ENSMUSG00000108084	lncRNA	Gm7932	11.3575	1.48783	0.585649	2.54048	0.0110701	0.607563
ENSMUSG00000109887	lncRNA	Gm28756	175.349	-0.341338	0.134527	-2.53732	0.0111706	0.607563
ENSMUSG00000110390	lncRNA	Gm45869	11.247	1.4247	0.558836	2.5494	0.0107908	0.607563
ENSMUSG00000111656	lncRNA	Gm47232	5.87476	-2.5191	0.995012	-2.53173	0.0113501	0.607563
ENSMUSG00000079018	protein_coding	Ly6c1	31.8025	-1.03687	0.410033	-2.52874	0.0114472	0.608703
ENSMUSG00000006021	protein_coding	Kptn	1121.14	-0.298681	0.11832	-2.52436	0.0115909	0.609586
ENSMUSG00000025323	protein_coding	Sp4	710.717	0.222243	0.0881133	2.52224	0.0116609	0.609586
ENSMUSG00000032064	protein_coding	Dixdc1	1962.05	0.250597	0.0993245	2.52301	0.0116355	0.609586
ENSMUSG00000040167	protein_coding	Ikzf5	435.928	0.238323	0.0943651	2.52554	0.011552	0.609586
ENSMUSG00000044377	processed_pseudogene	Gm13080	5.48386	2.24386	0.889129	2.52366	0.0116141	0.609586
ENSMUSG00000074457	protein_coding	S100a16	370.844	-0.447118	0.177251	-2.52252	0.0116519	0.609586
ENSMUSG00000049999	protein_coding	Ppp1r3d	111.066	-0.401635	0.159378	-2.52001	0.011735	0.611738
ENSMUSG00000005198	protein_coding	Polr2a	1664.09	0.268497	0.106639	2.51781	0.0118086	0.613849
ENSMUSG00000008429	protein_coding	Herpud2	1226.82	0.18048	0.071715	2.51663	0.0118484	0.6142
ENSMUSG00000029669	protein_coding	Tspan12	173.987	0.378522	0.15055	2.51426	0.0119281	0.616606
ENSMUSG00000029048	protein_coding	Rer1	1909.98	-0.18417	0.0734423	-2.50768	0.0121527	0.618124
ENSMUSG00000042258	protein_coding	Isl1	706.478	-0.19239	0.0766638	-2.50953	0.0120891	0.618124
ENSMUSG00000061904	protein_coding	Slc25a3	14835.1	-0.142651	0.0568204	-2.51056	0.012054	0.618124
ENSMUSG00000078815	protein_coding	Cacng6	23.4586	-0.873579	0.347794	-2.51177	0.0120127	0.618124
ENSMUSG00000102778	lncRNA	Gm38165	10.6144	-1.79733	0.71677	-2.50754	0.0121573	0.618124
ENSMUSG00000103921	processed_pseudogene	Gm5841	17.99	0.982242	0.391555	2.50857	0.0121222	0.618124
ENSMUSG00000057219	protein_coding	Armc7	259.665	0.338362	0.135115	2.50426	0.0122709	0.622197
ENSMUSG00000000902	protein_coding	Smarcb1	2846.64	-0.187751	0.0750721	-2.50095	0.0123861	0.624717
ENSMUSG00000039661	protein_coding	Dusp26	3023.56	-0.189973	0.0759622	-2.5009	0.012388	0.624717
ENSMUSG00000033350	protein_coding	Chst2	4051.85	-0.212785	0.0851585	-2.49869	0.0124653	0.625221
ENSMUSG00000052155	protein_coding	Acvr2a	1197.65	0.260161	0.104099	2.49917	0.0124484	0.625221
ENSMUSG00000039461	protein_coding	Tcta	446.052	-0.310739	0.124422	-2.49746	0.0125086	0.625701
ENSMUSG00000031657	protein_coding	Heatr3	762.701	-0.183788	0.0737178	-2.49313	0.0126622	0.625862
ENSMUSG00000047719	protein_coding	Ubiad1	216.863	0.373342	0.149737	2.49332	0.0126556	0.625862
ENSMUSG00000070867	protein_coding	Trabd2b	8.66504	1.3655	0.547819	2.49262	0.0126805	0.625862
ENSMUSG00000101225	lncRNA	1700008J07Rik	46.2027	-0.802944	0.321666	-2.4962	0.0125531	0.625862
ENSMUSG00000115222	lncRNA	Gm49747	12.5953	-1.38452	0.555223	-2.49362	0.0126448	0.625862
ENSMUSG00000005897	protein_coding	Nr2c1	237.356	0.277484	0.111409	2.49068	0.01275	0.627626
ENSMUSG00000022881	protein_coding	Rfc4	105.475	-0.432831	0.17398	-2.48782	0.0128528	0.629648
ENSMUSG00000027376	protein_coding	Prom2	6.38714	2.28644	0.919115	2.48765	0.012859	0.629648
ENSMUSG00000013155	protein_coding	Enkd1	256.858	-0.298263	0.119968	-2.48618	0.0129121	0.630586
ENSMUSG00000040867	protein_coding	Begain	4328.49	-0.14785	0.0594977	-2.48497	0.0129562	0.631078
ENSMUSG00000035835	protein_coding	Plppr3	3602.59	-0.152818	0.0615584	-2.48248	0.013047	0.633837
ENSMUSG00000029326	protein_coding	Enoph1	1500.35	-0.145151	0.0585053	-2.481	0.0131016	0.634828
ENSMUSG00000024571	protein_coding	Gm16286	3086.6	-0.166256	0.0670766	-2.47861	0.0131897	0.635778
ENSMUSG00000034789	protein_coding	Rab24	1894.26	-0.170481	0.068757	-2.47946	0.013158	0.635778
ENSMUSG00000057715	protein_coding	A830018L16Rik	2100.8	0.155529	0.0627842	2.47719	0.013242	0.636643
ENSMUSG00000035105	protein_coding	Egln3	38.5606	0.754311	0.304792	2.47484	0.0133296	0.639203
ENSMUSG00000032586	protein_coding	Traip	426.867	-0.244068	0.0987274	-2.47214	0.0134308	0.642392
ENSMUSG00000046027	protein_coding	Stard5	786.528	-0.309483	0.125297	-2.47	0.0135113	0.644581
ENSMUSG00000039103	protein_coding	Nexn	1607.62	-0.269464	0.10917	-2.46829	0.0135759	0.646006
ENSMUSG00000044216	protein_coding	Kcnj4	7982.76	-0.112164	0.045459	-2.46737	0.013611	0.646016
ENSMUSG00000016984	protein_coding	Etaa1	289.127	0.321745	0.130567	2.46422	0.0137314	0.647486
ENSMUSG00000024292	protein_coding	Cyp4f14	38.3798	-0.873522	0.354801	-2.462	0.0138164	0.647486
ENSMUSG00000026399	protein_coding	Cd55	91.6633	0.577765	0.234638	2.46237	0.0138022	0.647486
ENSMUSG00000034551	protein_coding	Hdx	68.3607	-0.495858	0.201289	-2.46341	0.0137622	0.647486
ENSMUSG00000030226	protein_coding	Lmo3	5418.15	0.12617	0.0513016	2.45937	0.0139181	0.650612
ENSMUSG00000023262	protein_coding	Acy1	676.93	-0.269929	0.110283	-2.4476	0.014381	0.651218
ENSMUSG00000028445	protein_coding	Enho	526.174	-0.300367	0.122324	-2.45552	0.0140682	0.651218
ENSMUSG00000028542	protein_coding	Slc6a9	470.928	0.332166	0.135335	2.4544	0.014112	0.651218
ENSMUSG00000030688	protein_coding	Stard10	2361.98	-0.210608	0.0860793	-2.44668	0.014418	0.651218
ENSMUSG00000032745	protein_coding	Gpbp1	2532.9	0.103563	0.0422279	2.45247	0.0141878	0.651218
ENSMUSG00000033295	protein_coding	Ptprf	2567.81	0.205774	0.0839567	2.45095	0.0142478	0.651218
ENSMUSG00000035868	protein_coding	Zfp983	228.077	0.333187	0.136153	2.44715	0.0143993	0.651218
ENSMUSG00000042079	protein_coding	Hnrnpf	935.761	0.171734	0.0700682	2.45095	0.0142479	0.651218
ENSMUSG00000048410	protein_coding	Zfp407	504.833	0.26324	0.107345	2.45228	0.0141953	0.651218
ENSMUSG00000062906	protein_coding	Hdac10	115.754	-0.466932	0.190513	-2.45093	0.014249	0.651218
ENSMUSG00000068062	lncRNA	Gm14164	3.57771	2.90038	1.18496	2.44766	0.0143789	0.651218
ENSMUSG00000097666	lncRNA	A330094K24Rik	74.335	-0.608903	0.248345	-2.45184	0.0142127	0.651218
ENSMUSG00000111063	lncRNA	Zfp660	19.2723	1.12333	0.458419	2.45045	0.0142678	0.651218
ENSMUSG00000116757	processed_pseudogene	Gm4786	153.334	-0.538376	0.220054	-2.44657	0.0144224	0.651218
ENSMUSG00000034987	protein_coding	Hrh2	153.398	0.439542	0.179836	2.44413	0.0145202	0.654045
ENSMUSG00000000056	protein_coding	Narf	1282.54	0.177668	0.0737782	2.40814	0.016034	0.655538
ENSMUSG00000000530	protein_coding	Acvrl1	89.8785	-0.472086	0.196494	-2.40255	0.0162812	0.655538
ENSMUSG00000000838	protein_coding	Fmr1	1184.83	0.198022	0.082773	2.39235	0.0167408	0.655538
ENSMUSG00000004070	protein_coding	Hmox2	2905.68	-0.109032	0.0448461	-2.43124	0.0150473	0.655538
ENSMUSG00000008958	protein_coding	Vps72	1097.7	-0.16857	0.0700824	-2.40532	0.0161585	0.655538
ENSMUSG00000009640	protein_coding	Dmap1	1193.55	-0.191304	0.0791927	-2.41567	0.0157061	0.655538
ENSMUSG00000018761	protein_coding	Mpdu1	900.611	-0.207766	0.0851203	-2.44085	0.0146528	0.655538
ENSMUSG00000020170	protein_coding	Frs2	728.039	0.29773	0.122845	2.42363	0.0153664	0.655538
ENSMUSG00000021134	protein_coding	Srsf5	4810.47	-0.161941	0.0666175	-2.43091	0.015061	0.655538
ENSMUSG00000021301	protein_coding	Hecw1	837.803	0.282679	0.117584	2.40407	0.0162136	0.655538
ENSMUSG00000021662	protein_coding	Arhgef28	370.995	0.307497	0.128156	2.3994	0.0164221	0.655538
ENSMUSG00000022371	protein_coding	Col14a1	30.6872	-0.911891	0.376177	-2.4241	0.0153463	0.655538
ENSMUSG00000022414	protein_coding	Tab1	703.482	-0.190666	0.0781623	-2.43936	0.0147133	0.655538
ENSMUSG00000022601	protein_coding	Zbtb11	1254.88	0.155248	0.0637038	2.43702	0.0148087	0.655538
ENSMUSG00000023150	protein_coding	Ivns1abp	5684.56	-0.184809	0.0772518	-2.39229	0.0167434	0.655538
ENSMUSG00000025507	protein_coding	Pidd1	138.307	0.538206	0.221689	2.42775	0.0151929	0.655538
ENSMUSG00000026116	protein_coding	Tmem131	1407.9	0.173478	0.0722033	2.40263	0.0162776	0.655538
ENSMUSG00000026648	protein_coding	Dclre1c	91.5639	0.437718	0.182712	2.39568	0.0165897	0.655538
ENSMUSG00000026718	protein_coding	Stam	1490.37	0.174597	0.0718522	2.42995	0.0151008	0.655538
ENSMUSG00000027956	protein_coding	Tmem144	36.3132	0.69304	0.288703	2.40053	0.0163713	0.655538
ENSMUSG00000029177	protein_coding	Cenpa	6.10599	-2.66188	1.08993	-2.44224	0.0145963	0.655538
ENSMUSG00000029328	protein_coding	Hnrnpdl	5545.59	-0.117667	0.0487301	-2.41466	0.0157498	0.655538
ENSMUSG00000030323	protein_coding	Ift122	787.591	0.247984	0.103607	2.39351	0.0166879	0.655538
ENSMUSG00000030512	protein_coding	Snrpa1	531.37	-0.204514	0.0845584	-2.41862	0.0155796	0.655538
ENSMUSG00000030647	protein_coding	Ndufc2	3520.43	-0.195769	0.0808503	-2.42138	0.0154617	0.655538
ENSMUSG00000030982	protein_coding	Vps35l	1341.65	0.191871	0.0796217	2.40978	0.0159623	0.655538
ENSMUSG00000031165	protein_coding	Was	4.39702	-2.3431	0.961647	-2.43655	0.0148283	0.655538
ENSMUSG00000031843	protein_coding	Mphosph6	408.536	-0.28997	0.120326	-2.40986	0.0159587	0.655538
ENSMUSG00000032112	protein_coding	Trappc4	1810.94	-0.182436	0.0754181	-2.41899	0.0155638	0.655538
ENSMUSG00000032184	protein_coding	Lysmd2	1294.72	-0.189354	0.0781091	-2.42422	0.0153412	0.655538
ENSMUSG00000033615	protein_coding	Cplx1	11558.7	-0.141289	0.0589199	-2.39799	0.0164854	0.655538
ENSMUSG00000033900	protein_coding	Map9	4951.18	0.106499	0.0436998	2.43707	0.0148068	0.655538
ENSMUSG00000035376	protein_coding	Hacd2	409.91	0.306885	0.127583	2.40537	0.0161561	0.655538
ENSMUSG00000038417	protein_coding	Fig4	2281.89	-0.165093	0.0683844	-2.4142	0.01577	0.655538
ENSMUSG00000038570	protein_coding	Saxo2	79.7079	-0.525543	0.218914	-2.40068	0.0163646	0.655538
ENSMUSG00000041560	protein_coding	Nop53	3267.46	-0.149837	0.0623366	-2.40368	0.0162309	0.655538
ENSMUSG00000042659	protein_coding	Arrdc4	219.409	-0.308785	0.127456	-2.42267	0.0154067	0.655538
ENSMUSG00000044763	protein_coding	Trmt10c	423.675	-0.238009	0.0991783	-2.3998	0.0164039	0.655538
ENSMUSG00000046480	protein_coding	Scn4b	15881.7	-0.144387	0.0602719	-2.3956	0.0165933	0.655538
ENSMUSG00000047766	protein_coding	Lrrc49	2769.82	-0.123963	0.0515172	-2.40625	0.0161172	0.655538
ENSMUSG00000047842	protein_coding	Diras2	5935.88	0.144949	0.0598044	2.42371	0.0153627	0.655538
ENSMUSG00000051650	protein_coding	B3gnt2	74.9251	-0.475257	0.198025	-2.39999	0.0163957	0.655538
ENSMUSG00000053965	protein_coding	Pde5a	26.8137	0.792999	0.331234	2.39407	0.0166625	0.655538
ENSMUSG00000054766	protein_coding	Set	6434.41	-0.11983	0.0492151	-2.43481	0.0148995	0.655538
ENSMUSG00000059659	lncRNA	Gm10069	14.7425	1.02943	0.429356	2.39762	0.0165019	0.655538
ENSMUSG00000060586	protein_coding	H2-Eb1	49.4401	-0.656332	0.274185	-2.39376	0.0166768	0.655538
ENSMUSG00000062760	protein_coding	Shisal1	791.806	0.309801	0.129005	2.40146	0.0163299	0.655538
ENSMUSG00000066735	protein_coding	Vkorc1l1	1548.82	0.142857	0.0592822	2.40977	0.0159624	0.655538
ENSMUSG00000067713	protein_coding	Prkag1	1421.27	-0.196873	0.0821556	-2.39634	0.0165596	0.655538
ENSMUSG00000070343	processed_pseudogene	Gm10288	108.176	-0.810851	0.337767	-2.40062	0.0163673	0.655538
ENSMUSG00000070729	processed_pseudogene	Gm12966	433.819	-0.340059	0.140759	-2.4159	0.0156962	0.655538
ENSMUSG00000071604	protein_coding	Fam189a2	114.22	-0.501114	0.208118	-2.40784	0.0160473	0.655538
ENSMUSG00000073130	protein_coding	Gm1141	7.83873	-1.47925	0.615213	-2.40446	0.0161965	0.655538
ENSMUSG00000085175	lncRNA	Gm11423	7.98383	2.38762	0.993697	2.40277	0.0162715	0.655538
ENSMUSG00000085680	lncRNA	Gm13327	11.3698	1.31962	0.543852	2.42644	0.0152478	0.655538
ENSMUSG00000097419	lncRNA	Gm26666	16.3412	1.1381	0.475291	2.39453	0.0166416	0.655538
ENSMUSG00000100475	lncRNA	Gm29543	36.4079	-0.730909	0.29994	-2.43685	0.0148159	0.655538
ENSMUSG00000103532	TEC	Gm4430	26.9116	-1.08893	0.450482	-2.41727	0.0156376	0.655538
ENSMUSG00000105419	TEC	Gm43205	13.5571	1.08686	0.45115	2.4091	0.0159921	0.655538
ENSMUSG00000108917	TEC	Gm38451	18.5664	1.21085	0.499548	2.42389	0.0153554	0.655538
ENSMUSG00000110010	TEC	Gm45629	63.6043	0.555637	0.230557	2.40997	0.0159537	0.655538
ENSMUSG00000118088	processed_pseudogene	Gm3815	61.3621	-0.634205	0.261871	-2.42182	0.0154431	0.655538
ENSMUSG00000031428	protein_coding	Zcchc18	10034.1	-0.108077	0.0451948	-2.39137	0.0167856	0.655806
ENSMUSG00000046922	protein_coding	Gpr6	2758.51	-0.156212	0.0653788	-2.38934	0.0168788	0.658061
ENSMUSG00000014195	protein_coding	Dnajc7	6720.93	-0.1107	0.0463894	-2.38632	0.0170179	0.660709
ENSMUSG00000034226	protein_coding	Rhov	381.806	-0.256027	0.10728	-2.38653	0.0170084	0.660709
ENSMUSG00000020107	protein_coding	Anapc16	1496.67	-0.189764	0.0795765	-2.38467	0.0170946	0.66092
ENSMUSG00000090291	protein_coding	Lrrc10b	2303.92	-0.171236	0.0718046	-2.38475	0.0170906	0.66092
ENSMUSG00000105950	TEC	Gm43679	3.0901	3.15027	1.3222	2.38259	0.0171912	0.663271
ENSMUSG00000003923	protein_coding	Tfam	1162.71	-0.172819	0.0735637	-2.34924	0.0188116	0.668768
ENSMUSG00000003949	protein_coding	Hlf	3227.6	0.135042	0.0572551	2.3586	0.0183442	0.668768
ENSMUSG00000005078	protein_coding	Jkamp	1720.95	-0.130613	0.0549549	-2.37672	0.0174671	0.668768
ENSMUSG00000005413	protein_coding	Hmox1	93.5204	0.482703	0.204465	2.3608	0.0182353	0.668768
ENSMUSG00000006519	protein_coding	Cyba	32.1562	-0.897858	0.382767	-2.3457	0.0189913	0.668768
ENSMUSG00000017453	protein_coding	Pipox	15.5397	-0.997712	0.420512	-2.37261	0.0176627	0.668768
ENSMUSG00000019864	protein_coding	Rtn4ip1	497.082	-0.228812	0.0963994	-2.37358	0.0176164	0.668768
ENSMUSG00000020122	protein_coding	Egfr	130.123	0.482629	0.205742	2.34579	0.0189866	0.668768
ENSMUSG00000020142	protein_coding	Slc1a4	1567.81	0.166838	0.0709303	2.35213	0.0186661	0.668768
ENSMUSG00000020758	protein_coding	Itgb4	33.1287	0.73681	0.311895	2.36237	0.0181587	0.668768
ENSMUSG00000020901	protein_coding	Pik3r5	162.505	-0.333973	0.141982	-2.35223	0.0186615	0.668768
ENSMUSG00000024976	protein_coding	Shoc2	1371.19	0.165491	0.0698256	2.37006	0.017785	0.668768
ENSMUSG00000025825	protein_coding	Iscu	2184.44	-0.183537	0.0775955	-2.3653	0.0180153	0.668768
ENSMUSG00000025971	protein_coding	Maip1	594.233	-0.229106	0.0973758	-2.3528	0.0186327	0.668768
ENSMUSG00000027508	protein_coding	Pag1	395.745	0.249839	0.105638	2.36505	0.0180276	0.668768
ENSMUSG00000028488	protein_coding	Sh3gl2	5290.14	0.208769	0.0881046	2.36956	0.0178094	0.668768
ENSMUSG00000028959	protein_coding	Fastk	1476.57	-0.147565	0.0626541	-2.35523	0.0185111	0.668768
ENSMUSG00000029765	protein_coding	Plxna4	2174.58	0.214862	0.0904984	2.37421	0.0175865	0.668768
ENSMUSG00000031297	protein_coding	Slc7a3	246.251	0.346287	0.146861	2.35793	0.018377	0.668768
ENSMUSG00000031696	protein_coding	Vps35	4205.65	0.115764	0.0493484	2.34586	0.0189835	0.668768
ENSMUSG00000037533	protein_coding	Rapgef6	725.736	0.307404	0.129539	2.37307	0.0176411	0.668768
ENSMUSG00000038900	protein_coding	Rpl12	2741.66	-0.234953	0.100081	-2.34763	0.0188933	0.668768
ENSMUSG00000039221	protein_coding	Rpl22l1	904.477	-0.225559	0.0955673	-2.36022	0.0182643	0.668768
ENSMUSG00000039278	protein_coding	Pcsk1n	14267.9	-0.193313	0.0823468	-2.34754	0.0188977	0.668768
ENSMUSG00000040289	protein_coding	Hey1	1710.49	-0.147398	0.0625875	-2.35507	0.0185193	0.668768
ENSMUSG00000042087	TEC	4933440N22Rik	17.6281	1.1684	0.495313	2.35892	0.0183282	0.668768
ENSMUSG00000042293	protein_coding	Gm5617	59.123	0.542657	0.22956	2.3639	0.0180839	0.668768
ENSMUSG00000045193	protein_coding	Cirbp	2753.56	-0.232755	0.098294	-2.36795	0.0178869	0.668768
ENSMUSG00000047371	protein_coding	Zfp768	177.659	-0.339938	0.144585	-2.35113	0.0187163	0.668768
ENSMUSG00000054280	protein_coding	Prr14l	871.105	0.2516	0.106744	2.35703	0.0184216	0.668768
ENSMUSG00000054823	protein_coding	Nsd3	1725.01	0.18799	0.0799951	2.35002	0.0187723	0.668768
ENSMUSG00000055078	protein_coding	Gabra5	1235.73	0.271714	0.114346	2.37624	0.0174901	0.668768
ENSMUSG00000062901	protein_coding	Klhl24	1416.23	0.153949	0.0649842	2.36902	0.0178351	0.668768
ENSMUSG00000068324	processed_pseudogene	Gm10029	14.2212	-1.55574	0.662794	-2.34725	0.0189124	0.668768
ENSMUSG00000070366	protein_coding	Plpp4	105.2	-0.414157	0.17585	-2.35518	0.018514	0.668768
ENSMUSG00000082145	processed_pseudogene	Gm12312	4.84155	2.03489	0.85886	2.36929	0.0178221	0.668768
ENSMUSG00000082274	processed_pseudogene	Gm14026	54.695	-0.619735	0.263163	-2.35494	0.0185255	0.668768
ENSMUSG00000084113	processed_pseudogene	Gm14277	26.473	-1.07988	0.458639	-2.35453	0.0185463	0.668768
ENSMUSG00000085185	lncRNA	BC028777	8.59957	-1.6336	0.692781	-2.35804	0.0183719	0.668768
ENSMUSG00000086794	lncRNA	Gm11642	40.0078	0.652261	0.277477	2.35068	0.018739	0.668768
ENSMUSG00000090087	lncRNA	Gm15939	6.40385	-2.00964	0.852406	-2.35761	0.0183929	0.668768
ENSMUSG00000091712	protein_coding	Sec14l5	58.2826	0.577142	0.243145	2.37365	0.0176132	0.668768
ENSMUSG00000095098	protein_coding	Ccdc85b	3775.61	-0.196981	0.0833077	-2.3645	0.0180543	0.668768
ENSMUSG00000096472	protein_coding	Cdkn2d	1885.89	-0.201932	0.0856421	-2.35786	0.0183808	0.668768
ENSMUSG00000113288	TEC	Gm47982	49.4792	0.679637	0.289173	2.35028	0.0187594	0.668768
ENSMUSG00000114019	TEC	Gm47155	901.544	0.219015	0.0925142	2.36737	0.0179152	0.668768
ENSMUSG00000015968	protein_coding	Cacna1d	521.283	0.255094	0.109221	2.33559	0.0195126	0.669477
ENSMUSG00000022021	protein_coding	Diaph3	33.085	1.01185	0.432168	2.34134	0.0192146	0.669477
ENSMUSG00000022441	protein_coding	Efcab6	114.995	0.898491	0.384252	2.33829	0.0193723	0.669477
ENSMUSG00000026896	protein_coding	Ifih1	115.682	-0.614651	0.262598	-2.34065	0.0192501	0.669477
ENSMUSG00000030934	protein_coding	Oat	1989.49	-0.129583	0.0554781	-2.33574	0.0195047	0.669477
ENSMUSG00000031461	protein_coding	Myom2	12.596	1.71867	0.73535	2.33722	0.0194279	0.669477
ENSMUSG00000034813	protein_coding	Grip1	579.714	0.241453	0.103383	2.33552	0.0195165	0.669477
ENSMUSG00000039395	protein_coding	Mreg	92.1221	0.462536	0.197323	2.34406	0.0190752	0.669477
ENSMUSG00000070565	protein_coding	Rasal2	1139.7	0.334064	0.142683	2.3413	0.0192169	0.669477
ENSMUSG00000070639	protein_coding	Lrrc8b	1908.62	0.166034	0.0708729	2.34269	0.0191451	0.669477
ENSMUSG00000085133	lncRNA	B930095G15Rik	582.978	0.404647	0.172639	2.34389	0.0190839	0.669477
ENSMUSG00000087413	lncRNA	Gm11266	19.7827	1.0386	0.444374	2.33723	0.0194274	0.669477
ENSMUSG00000106990	TEC	Gm42547	81.0355	0.438738	0.187844	2.33566	0.0195091	0.669477
ENSMUSG00000108143	TEC	Gm44414	5.74572	-2.18064	0.932753	-2.33786	0.0193947	0.669477
ENSMUSG00000066807	processed_pseudogene	Gm10179	19.7819	-1.35933	0.58225	-2.33462	0.0195633	0.669843
ENSMUSG00000074817	protein_coding	Papolb	8.62213	1.46784	0.628924	2.33389	0.0196016	0.66992
ENSMUSG00000031217	protein_coding	Efnb1	461.096	0.280881	0.120428	2.33235	0.019682	0.6702
ENSMUSG00000053929	protein_coding	Cyhr1	3517.17	-0.11708	0.0501858	-2.33293	0.0196518	0.6702
ENSMUSG00000085609	lncRNA	1700016P03Rik	79.6149	-0.54806	0.235095	-2.33123	0.0197414	0.670991
ENSMUSG00000043999	protein_coding	Gpr75	304.75	0.28743	0.123418	2.32892	0.0198631	0.673814
ENSMUSG00000086040	protein_coding	Wipf3	5621.33	0.18211	0.0782163	2.32828	0.0198971	0.673814
ENSMUSG00000035024	protein_coding	Ncapd3	299.831	0.288099	0.123979	2.32378	0.0201371	0.680702
ENSMUSG00000022364	protein_coding	Tbc1d31	65.9336	0.524849	0.225973	2.32262	0.0201996	0.681572
ENSMUSG00000058246	protein_coding	Gm10037	94.2059	-0.456254	0.196538	-2.32145	0.0202624	0.682451
ENSMUSG00000002319	protein_coding	Ipo4	1327.38	-0.157502	0.0683106	-2.30567	0.0211289	0.683023
ENSMUSG00000018412	protein_coding	Kansl1	1566.21	0.168943	0.0735765	2.29615	0.0216672	0.683023
ENSMUSG00000021326	protein_coding	Trim27	978.615	-0.189097	0.082352	-2.29621	0.021664	0.683023
ENSMUSG00000022748	protein_coding	Cmss1	467.208	-0.250292	0.108343	-2.31019	0.0208778	0.683023
ENSMUSG00000024131	protein_coding	Slc3a1	4.90028	3.34425	1.45531	2.29796	0.0215638	0.683023
ENSMUSG00000026630	protein_coding	Batf3	6.21369	-1.79664	0.781168	-2.29994	0.0214516	0.683023
ENSMUSG00000026755	protein_coding	Arpc5l	3495.07	-0.203341	0.0879913	-2.31092	0.0208373	0.683023
ENSMUSG00000027643	protein_coding	Ghrh	4.55756	2.39539	1.04196	2.29893	0.021509	0.683023
ENSMUSG00000030854	protein_coding	Ptpn5	15769.9	-0.135964	0.0591952	-2.29688	0.0216258	0.683023
ENSMUSG00000032946	protein_coding	Rasgrp2	3686.59	-0.211104	0.0917634	-2.30053	0.0214183	0.683023
ENSMUSG00000033769	protein_coding	Exoc6b	1391.53	0.173189	0.0748373	2.3142	0.0206566	0.683023
ENSMUSG00000035547	protein_coding	Capn5	737.771	0.157375	0.0685636	2.29532	0.0217148	0.683023
ENSMUSG00000036676	protein_coding	Tmtc3	171.592	0.416194	0.181159	2.29739	0.0215964	0.683023
ENSMUSG00000036819	protein_coding	Jmjd4	704.867	0.204634	0.0888829	2.30229	0.0213189	0.683023
ENSMUSG00000037725	protein_coding	Ckap2	35.2594	0.757714	0.329938	2.29654	0.0216452	0.683023
ENSMUSG00000037904	protein_coding	Ankrd9	297.182	-0.26806	0.116233	-2.30624	0.0210974	0.683023
ENSMUSG00000037916	protein_coding	Ndufv1	7365.43	-0.167085	0.0727821	-2.29569	0.0216936	0.683023
ENSMUSG00000043207	protein_coding	Zmpste24	746.125	0.202593	0.0876567	2.31121	0.0208214	0.683023
ENSMUSG00000044646	protein_coding	Zbtb7c	577.112	-0.276361	0.119907	-2.30478	0.0211787	0.683023
ENSMUSG00000046613	protein_coding	Vwa5b2	192.767	0.51389	0.222642	2.30815	0.0209907	0.683023
ENSMUSG00000052154	TEC	Gm9870	13.5378	1.02166	0.443449	2.30389	0.0212288	0.683023
ENSMUSG00000054894	protein_coding	Dmac2l	287.329	0.275386	0.119372	2.30696	0.0210571	0.683023
ENSMUSG00000055024	protein_coding	Ep300	1043.44	0.225156	0.097315	2.31369	0.020685	0.683023
ENSMUSG00000056222	protein_coding	Spock1	5431.27	0.136616	0.0591509	2.30962	0.0209091	0.683023
ENSMUSG00000058239	protein_coding	Usf2	1287.47	-0.138296	0.0598765	-2.30969	0.0209053	0.683023
ENSMUSG00000059689	protein_coding	Zfp637	898.624	-0.200366	0.0870568	-2.30155	0.0213605	0.683023
ENSMUSG00000061718	protein_coding	Ppp1r1b	53835.5	-0.138961	0.0601057	-2.31194	0.0207811	0.683023
ENSMUSG00000067847	protein_coding	Romo1	1309.24	-0.293283	0.127684	-2.29694	0.0216224	0.683023
ENSMUSG00000086291	lncRNA	Gm15513	27.2066	-0.920862	0.400952	-2.29669	0.0216366	0.683023
ENSMUSG00000092483	lncRNA	Gm20421	8.0548	1.22161	0.530131	2.30436	0.0212026	0.683023
ENSMUSG00000094546	IG_V_gene	Ighv1-26	29.0625	2.8883	1.25455	2.30226	0.0213205	0.683023
ENSMUSG00000095334	lncRNA	Gm21984	6.43848	2.451	1.06383	2.30393	0.0212266	0.683023
ENSMUSG00000098739	lncRNA	Gm27151	3.19709	-2.73181	1.19012	-2.2954	0.0217102	0.683023
ENSMUSG00000101840	lncRNA	Gm28294	5.20561	1.9387	0.84429	2.29624	0.0216619	0.683023
ENSMUSG00000104063	protein_coding	Pcdhgb7	136.847	0.368364	0.158779	2.31998	0.0203421	0.683023
ENSMUSG00000104861	lncRNA	3110039M20Rik	71.782	0.652464	0.282847	2.30678	0.0210672	0.683023
ENSMUSG00000112847	TEC	Gm47573	2.61145	2.83457	1.22873	2.30691	0.0210596	0.683023
ENSMUSG00000113647	lncRNA	Gm47210	11.8078	-2.06295	0.892536	-2.31133	0.0208147	0.683023
ENSMUSG00000118157	lncRNA	Gm9902	9.94004	-1.33223	0.574537	-2.31878	0.0204068	0.683023
ENSMUSG00000022453	protein_coding	Naga	427.304	-0.202566	0.0882861	-2.29443	0.0217657	0.683464
ENSMUSG00000052253	protein_coding	Zfp622	2170.03	-0.148195	0.064632	-2.2929	0.0218539	0.685075
ENSMUSG00000029715	protein_coding	Pop7	662.607	-0.200557	0.0875588	-2.29054	0.02199	0.685866
ENSMUSG00000032393	protein_coding	Dpp8	2157.56	0.257879	0.11257	2.29084	0.0219726	0.685866
ENSMUSG00000074865	protein_coding	Zfp934	128.433	0.374952	0.163634	2.29141	0.0219395	0.685866
ENSMUSG00000038866	protein_coding	Zcchc2	445.737	0.283786	0.124047	2.28773	0.0221534	0.689003
ENSMUSG00000079283	protein_coding	2310009B15Rik	138.581	-0.414298	0.181111	-2.28753	0.0221648	0.689003
ENSMUSG00000033618	protein_coding	Map3k13	909.282	0.201642	0.0882723	2.28432	0.0223528	0.689446
ENSMUSG00000038535	protein_coding	Zfp280d	775.817	0.230992	0.101119	2.28437	0.0223498	0.689446
ENSMUSG00000045210	protein_coding	Vcpip1	2059.91	0.183608	0.0803849	2.28411	0.0223648	0.689446
ENSMUSG00000047786	protein_coding	Lix1	425.649	0.251286	0.109971	2.28503	0.0223111	0.689446
ENSMUSG00000081787	processed_pseudogene	Gm13991	57.4822	0.785525	0.34369	2.28556	0.0222799	0.689446
ENSMUSG00000021179	protein_coding	Nrde2	942.72	-0.160002	0.070105	-2.28232	0.0224703	0.690485
ENSMUSG00000083774	processed_pseudogene	Gm7180	48.4361	-0.709651	0.31094	-2.28228	0.022473	0.690485
ENSMUSG00000033707	protein_coding	Lrrc24	1198.41	-0.187484	0.0822221	-2.28021	0.0225952	0.69195
ENSMUSG00000069237	protein_coding	Fam8a1	3848.41	0.144695	0.0634415	2.28075	0.022563	0.69195
ENSMUSG00000062480	protein_coding	Acat3	58.6089	-0.67768	0.29745	-2.2783	0.0227087	0.69428
ENSMUSG00000031202	protein_coding	Rab39b	1386	0.161057	0.070723	2.2773	0.0227684	0.694295
ENSMUSG00000058248	protein_coding	Kcnh1	2799.08	0.161017	0.0707134	2.27704	0.022784	0.694295
ENSMUSG00000021485	protein_coding	Mxd3	73.8159	-0.451661	0.19855	-2.27479	0.0229184	0.695811
ENSMUSG00000022025	protein_coding	Cnmd	13.1429	-1.31517	0.578955	-2.27163	0.0231089	0.695811
ENSMUSG00000032313	protein_coding	Tmem266	131.891	0.435229	0.191628	2.27122	0.0231337	0.695811
ENSMUSG00000032854	protein_coding	Ugt8a	68.3641	0.519655	0.228498	2.27422	0.022953	0.695811
ENSMUSG00000039148	protein_coding	Sart1	2993.8	-0.178457	0.0784914	-2.27359	0.0229906	0.695811
ENSMUSG00000042807	protein_coding	Hecw2	977.722	0.206143	0.0907561	2.2714	0.0231228	0.695811
ENSMUSG00000047547	protein_coding	Cltb	5749.22	-0.12391	0.0545184	-2.27282	0.0230371	0.695811
ENSMUSG00000079235	protein_coding	Ccdc13	82.1086	-0.4313	0.189763	-2.27284	0.0230359	0.695811
ENSMUSG00000024521	protein_coding	Pmaip1	76.2551	0.644497	0.283963	2.26965	0.0232286	0.696886
ENSMUSG00000075334	protein_coding	Rprm	836.96	0.172408	0.0759712	2.26939	0.0232445	0.696886
ENSMUSG00000019790	protein_coding	Stxbp5	2787.25	0.183247	0.0808011	2.26787	0.0233369	0.698527
ENSMUSG00000020716	protein_coding	Nf1	1808.28	0.214149	0.0944738	2.26676	0.023405	0.699437
ENSMUSG00000037962	protein_coding	Rflna	11.3278	-1.47329	0.650581	-2.26457	0.023539	0.702311
ENSMUSG00000031820	protein_coding	Babam1	2361.44	-0.137122	0.0605685	-2.26391	0.0235794	0.702385
ENSMUSG00000073371	processed_pseudogene	Gm6594	8.48013	1.87493	0.82856	2.26288	0.0236432	0.703157
ENSMUSG00000021071	protein_coding	Trim9	4163.29	0.147633	0.0652861	2.26133	0.0237388	0.70471
ENSMUSG00000026872	protein_coding	Zeb2	528.191	0.49568	0.21939	2.25935	0.0238616	0.70471
ENSMUSG00000040714	protein_coding	Klc3	135.795	-0.410065	0.181564	-2.25851	0.0239138	0.70471
ENSMUSG00000042675	protein_coding	Ypel3	3015.97	-0.112264	0.0496775	-2.25985	0.0238305	0.70471
ENSMUSG00000071656	protein_coding	Lrrn4cl	14.8321	1.25701	0.556571	2.25848	0.0239155	0.70471
ENSMUSG00000074247	protein_coding	Dda1	1703.23	-0.118442	0.0524458	-2.25836	0.0239232	0.70471
ENSMUSG00000029472	protein_coding	Anapc5	5250.37	-0.117079	0.0518764	-2.25688	0.0240157	0.705196
ENSMUSG00000074651	protein_coding	Mcidas	20.2477	-0.95922	0.424923	-2.25739	0.0239834	0.705196
ENSMUSG00000014599	protein_coding	Csf1	183.102	0.287234	0.127361	2.25527	0.0241165	0.705836
ENSMUSG00000021476	protein_coding	Habp4	8632.37	-0.0883308	0.0391762	-2.25471	0.0241516	0.705836
ENSMUSG00000029647	protein_coding	Pan3	582.409	0.198133	0.0878552	2.25522	0.0241195	0.705836
ENSMUSG00000047003	protein_coding	Zfp41	98.1827	-0.360584	0.160037	-2.25313	0.0242507	0.707616
ENSMUSG00000032294	protein_coding	Pkm	56579.6	-0.102275	0.0454128	-2.25212	0.0243147	0.708371
ENSMUSG00000028730	protein_coding	Cfap57	48.7922	-0.580949	0.258187	-2.25011	0.0244421	0.709487
ENSMUSG00000029672	protein_coding	Fam3c	2016.45	0.157951	0.0701982	2.25008	0.0244441	0.709487
ENSMUSG00000035697	protein_coding	Arhgap45	36.5877	-0.767017	0.340941	-2.2497	0.0244677	0.709487
ENSMUSG00000107015	TEC	2900076G11Rik	5.18522	2.31497	1.02971	2.24817	0.024565	0.711198
ENSMUSG00000006611	protein_coding	Hfe	32.7965	-0.651403	0.29006	-2.24575	0.02472	0.711559
ENSMUSG00000018585	protein_coding	Atox1	587.683	-0.252042	0.112214	-2.24608	0.0246989	0.711559
ENSMUSG00000029550	protein_coding	Sppl3	2014.03	-0.131464	0.058511	-2.24683	0.0246512	0.711559
ENSMUSG00000078515	protein_coding	Ddi2	1033.67	0.248622	0.110716	2.24558	0.0247309	0.711559
ENSMUSG00000024914	protein_coding	Drap1	2622.63	-0.215577	0.0961315	-2.24252	0.0249279	0.712608
ENSMUSG00000026201	protein_coding	Stk16	1174.5	-0.172213	0.0767775	-2.24302	0.0248958	0.712608
ENSMUSG00000030780	protein_coding	Rusf1	484.48	-0.222077	0.0989768	-2.24372	0.0248502	0.712608
ENSMUSG00000032633	protein_coding	Flcn	1059.79	-0.158204	0.0705804	-2.24147	0.0249954	0.712608
ENSMUSG00000038384	protein_coding	Setd1b	941.483	0.245902	0.109697	2.24164	0.0249843	0.712608
ENSMUSG00000056043	protein_coding	Rgs9bp	4.3006	2.45947	1.09737	2.24125	0.0250101	0.712608
ENSMUSG00000046034	protein_coding	Otulin	422.011	-0.296301	0.13231	-2.23945	0.025127	0.713759
ENSMUSG00000098098	lncRNA	Bvht	8.78209	1.46947	0.656298	2.23904	0.0251535	0.713759
ENSMUSG00000005362	protein_coding	Crbn	1516.56	0.166683	0.0745348	2.23631	0.0253316	0.714888
ENSMUSG00000016256	protein_coding	Ctsz	1141.07	-0.17614	0.0790637	-2.22782	0.0258926	0.714888
ENSMUSG00000019428	protein_coding	Fkbp8	11977.9	-0.105037	0.047036	-2.23311	0.0255414	0.714888
ENSMUSG00000022400	protein_coding	Rbx1	2777.04	-0.128603	0.0576859	-2.22937	0.0257895	0.714888
ENSMUSG00000023979	protein_coding	Guca1b	9.08284	1.8968	0.84938	2.23316	0.0255386	0.714888
ENSMUSG00000025571	protein_coding	Tnrc6c	1649.77	0.18957	0.0851109	2.22733	0.0259252	0.714888
ENSMUSG00000026361	protein_coding	Cdc73	1148.36	0.133127	0.0595539	2.2354	0.0253909	0.714888
ENSMUSG00000028399	protein_coding	Ptprd	1362.5	0.178312	0.0799953	2.22904	0.0258116	0.714888
ENSMUSG00000028582	protein_coding	Cc2d1b	471.822	-0.220554	0.0986393	-2.23597	0.0253538	0.714888
ENSMUSG00000030609	protein_coding	Aen	1248.46	0.208857	0.0936503	2.23018	0.0257357	0.714888
ENSMUSG00000031617	protein_coding	Tmem184c	1280.3	0.188073	0.0843198	2.23047	0.0257163	0.714888
ENSMUSG00000037438	processed_pseudogene	Uqcrh-ps1	3.27993	2.49991	1.12162	2.22885	0.0258242	0.714888
ENSMUSG00000045662	protein_coding	Henmt1	38.8066	-0.789105	0.354199	-2.22786	0.0258899	0.714888
ENSMUSG00000058076	protein_coding	Sdhc	3191.17	-0.137672	0.0615543	-2.23659	0.025313	0.714888
ENSMUSG00000063531	protein_coding	Sema3e	872.404	0.30092	0.134744	2.23328	0.0255305	0.714888
ENSMUSG00000103585	protein_coding	Pcdhgb4	54.3512	0.798624	0.357306	2.23513	0.0254091	0.714888
ENSMUSG00000109509	processed_pseudogene	Rps12-ps4	61.9867	-0.759225	0.340685	-2.22852	0.0258456	0.714888
ENSMUSG00000113780	lncRNA	Gm33195	12.9012	-1.25438	0.561485	-2.23403	0.025481	0.714888
ENSMUSG00000116777	processed_pseudogene	Zfp520-ps	3.44311	-2.43211	1.09093	-2.22938	0.0257883	0.714888
ENSMUSG00000000976	protein_coding	Heatr6	333.062	0.278705	0.125276	2.22474	0.0260988	0.715087
ENSMUSG00000026421	protein_coding	Csrp1	872.933	-0.172493	0.0775174	-2.22521	0.026067	0.715087
ENSMUSG00000026737	protein_coding	Pip4k2a	1392.84	0.238969	0.107433	2.22435	0.0261251	0.715087
ENSMUSG00000044835	protein_coding	Ankrd45	1241.29	0.160803	0.0722582	2.2254	0.0260547	0.715087
ENSMUSG00000095079	IG_C_gene	Igha	26.4906	-1.70128	0.764759	-2.2246	0.0261081	0.715087
ENSMUSG00000002661	protein_coding	Alkbh7	598.539	-0.310039	0.139822	-2.21739	0.0265967	0.718554
ENSMUSG00000006386	protein_coding	Tek	17.8494	-1.16641	0.525673	-2.21889	0.0264943	0.718554
ENSMUSG00000020448	protein_coding	Rnf185	950.762	0.156274	0.0704901	2.21696	0.0266261	0.718554
ENSMUSG00000022607	protein_coding	Ptk2	2472.82	0.12097	0.054505	2.21943	0.0264577	0.718554
ENSMUSG00000022671	protein_coding	Mzt2	611.686	-0.230602	0.1041	-2.21521	0.0267457	0.718554
ENSMUSG00000025758	protein_coding	Plk4	82.843	0.464445	0.209576	2.21611	0.0266837	0.718554
ENSMUSG00000030282	protein_coding	Cmas	3561.83	-0.148193	0.0667739	-2.21933	0.0264644	0.718554
ENSMUSG00000031023	protein_coding	Akip1	43.2101	0.550411	0.248068	2.21879	0.0265011	0.718554
ENSMUSG00000034210	protein_coding	Efcab14	716.616	0.159096	0.0717764	2.21655	0.0266539	0.718554
ENSMUSG00000041020	protein_coding	Map7d2	6216.89	0.116836	0.0526372	2.21965	0.0264429	0.718554
ENSMUSG00000046593	protein_coding	Tmem215	100.808	-0.395095	0.178148	-2.21778	0.0265696	0.718554
ENSMUSG00000082192	processed_pseudogene	Gm14719	39.2797	0.594152	0.268231	2.21507	0.0267551	0.718554
ENSMUSG00000110528	processed_pseudogene	Gm1943	35.4741	0.952748	0.429761	2.21693	0.0266281	0.718554
ENSMUSG00000023960	protein_coding	Enpp5	8506.61	0.100196	0.0452931	2.21216	0.0269555	0.71977
ENSMUSG00000026687	protein_coding	Aldh9a1	512.719	-0.247088	0.11165	-2.21306	0.0268936	0.71977
ENSMUSG00000032000	protein_coding	Birc3	21.8378	-0.796124	0.359876	-2.21222	0.0269515	0.71977
ENSMUSG00000070327	protein_coding	Rnf213	145.448	0.407901	0.184359	2.21254	0.0269294	0.71977
ENSMUSG00000030732	protein_coding	Chrdl2	6.57546	2.65458	1.20119	2.20995	0.0271085	0.722814
ENSMUSG00000031262	protein_coding	Cenpi	6.61256	-1.76916	0.800951	-2.20883	0.0271865	0.723855
ENSMUSG00000018008	protein_coding	Cyth4	98.9272	-0.444026	0.20132	-2.20558	0.0274136	0.72756
ENSMUSG00000046731	protein_coding	Kctd11	7.08986	-1.36906	0.620845	-2.20515	0.0274433	0.72756
ENSMUSG00000074461	TEC	Gm10699	599.753	-0.219622	0.0995911	-2.20524	0.0274375	0.72756
ENSMUSG00000020150	protein_coding	Gamt	323.86	-0.236749	0.107522	-2.20186	0.0276751	0.729841
ENSMUSG00000025946	protein_coding	Pth2r	32.0073	-0.851954	0.386745	-2.20288	0.0276029	0.729841
ENSMUSG00000026548	protein_coding	Slamf9	9.84515	-1.43534	0.651613	-2.20276	0.0276119	0.729841
ENSMUSG00000044986	protein_coding	Tst	159.476	0.354755	0.161128	2.2017	0.0276866	0.729841
ENSMUSG00000050965	protein_coding	Prkca	3933.65	0.224508	0.102	2.20105	0.0277325	0.730015
ENSMUSG00000039108	protein_coding	Lsm14b	4954.87	-0.0999557	0.0454429	-2.19959	0.0278359	0.731698
ENSMUSG00000019874	protein_coding	Fabp7	121.576	-0.389739	0.177236	-2.19899	0.0278786	0.731783
ENSMUSG00000044562	protein_coding	Rasip1	106.816	-0.583068	0.265281	-2.19793	0.0279544	0.732738
ENSMUSG00000071392	protein_coding	Ect2l	8.99059	-1.40881	0.641285	-2.19686	0.0280303	0.733691
ENSMUSG00000038034	protein_coding	Igsf8	10240.1	-0.112418	0.0511861	-2.19626	0.0280737	0.73379
ENSMUSG00000005718	protein_coding	Tfap4	110.109	-0.3462	0.157704	-2.19525	0.028146	0.734646
ENSMUSG00000037239	protein_coding	Spred3	670.464	0.28513	0.129924	2.19458	0.0281934	0.73485
ENSMUSG00000002844	protein_coding	Adprh	3636.56	-0.187791	0.0857861	-2.18907	0.0285921	0.735512
ENSMUSG00000030421	protein_coding	Uri1	1049.25	0.199098	0.090917	2.18989	0.0285323	0.735512
ENSMUSG00000030554	protein_coding	Synm	531.555	0.274641	0.125339	2.19118	0.0284385	0.735512
ENSMUSG00000030591	protein_coding	Psmd8	3269.93	-0.198109	0.090477	-2.18961	0.0285528	0.735512
ENSMUSG00000044328	protein_coding	Trp53i13	72.9574	-0.439625	0.200554	-2.19206	0.0283753	0.735512
ENSMUSG00000049658	protein_coding	Bdp1	555.177	0.286371	0.130694	2.19115	0.0284413	0.735512
ENSMUSG00000053158	protein_coding	Fes	15.7232	-0.894126	0.408492	-2.18884	0.0286081	0.735512
ENSMUSG00000087543	lncRNA	Gm16576	4.68693	-2.13271	0.972917	-2.19207	0.0283741	0.735512
ENSMUSG00000097456	lncRNA	Gm16958	16.1162	0.93561	0.427464	2.18875	0.0286151	0.735512
ENSMUSG00000105779	processed_pseudogene	Gm6439	16.6115	-1.02058	0.465726	-2.19137	0.028425	0.735512
ENSMUSG00000030199	protein_coding	Etv6	204.843	0.273912	0.125232	2.18723	0.028726	0.73734
ENSMUSG00000020682	protein_coding	Mmp28	6.14006	2.00947	0.919637	2.18507	0.028884	0.739351
ENSMUSG00000083621	processed_pseudogene	Gm14586	130.14	-0.562525	0.257431	-2.18515	0.0288781	0.739351
ENSMUSG00000019890	protein_coding	Nts	1033.65	-0.330318	0.151248	-2.18395	0.0289659	0.740427
ENSMUSG00000033454	protein_coding	Zbtb1	275.922	0.265761	0.121742	2.18299	0.0290367	0.741215
ENSMUSG00000018565	protein_coding	Elp5	1539.12	-0.156426	0.071901	-2.17558	0.0295867	0.741516
ENSMUSG00000025321	protein_coding	Itgb8	437.429	0.330378	0.151544	2.18008	0.0292512	0.741516
ENSMUSG00000028937	protein_coding	Acot7	9381.14	-0.179629	0.0825787	-2.17525	0.0296113	0.741516
ENSMUSG00000029063	protein_coding	Nadk	1128.32	0.167801	0.0771841	2.17403	0.0297028	0.741516
ENSMUSG00000029726	protein_coding	Mepce	1587.58	-0.144918	0.0665949	-2.17611	0.0295469	0.741516
ENSMUSG00000037017	protein_coding	Zscan21	560.635	-0.182963	0.08397	-2.1789	0.0293388	0.741516
ENSMUSG00000037400	protein_coding	Atp11b	590.663	0.20193	0.0928518	2.17476	0.0296479	0.741516
ENSMUSG00000039345	protein_coding	Mettl22	570.251	-0.178048	0.0818644	-2.17491	0.0296368	0.741516
ENSMUSG00000043059	protein_coding	Zfp513	580.621	-0.2098	0.0964704	-2.17476	0.0296482	0.741516
ENSMUSG00000049960	protein_coding	Mrps16	649.577	-0.277037	0.12736	-2.17522	0.0296139	0.741516
ENSMUSG00000051062	protein_coding	Fbll1	2754.35	-0.179145	0.0821217	-2.18146	0.0291494	0.741516
ENSMUSG00000052373	protein_coding	Mpp3	1523.31	-0.221099	0.101678	-2.17449	0.0296683	0.741516
ENSMUSG00000058966	protein_coding	Tlcd3b	826.185	0.140182	0.0642964	2.18024	0.0292398	0.741516
ENSMUSG00000064262	protein_coding	Gimap8	111.44	-0.448904	0.206247	-2.17653	0.0295153	0.741516
ENSMUSG00000073077	protein_coding	Cfap47	5.65332	-2.87901	1.32216	-2.1775	0.0294432	0.741516
ENSMUSG00000085012	lncRNA	Gm15492	4.73858	-2.41199	1.10963	-2.1737	0.0297278	0.741516
ENSMUSG00000105512	lncRNA	Gm43714	4.2072	2.51033	1.15358	2.17613	0.0295458	0.741516
ENSMUSG00000054679	protein_coding	Srsf12	511.29	0.185616	0.0854338	2.17263	0.029808	0.741525
ENSMUSG00000071489	protein_coding	Ptgdr	5.42445	-2.3465	1.07991	-2.17286	0.0297908	0.741525
ENSMUSG00000013846	protein_coding	St3gal1	839.247	0.152264	0.0701321	2.17111	0.0299232	0.742399
ENSMUSG00000043223	processed_pseudogene	Gm4835	9.14779	1.19816	0.551764	2.17151	0.0298924	0.742399
ENSMUSG00000087132	lncRNA	A930001C03Rik	3.2847	-3.18785	1.4693	-2.16964	0.0300341	0.744156
ENSMUSG00000030657	protein_coding	Xylt1	583.557	0.472364	0.218006	2.16675	0.0302542	0.746044
ENSMUSG00000032534	protein_coding	Cep63	1091.8	-0.163376	0.0754058	-2.16662	0.030264	0.746044
ENSMUSG00000037936	protein_coding	Scarb1	930.035	-0.161277	0.0744202	-2.16712	0.0302259	0.746044
ENSMUSG00000066798	protein_coding	Zbtb6	479.982	0.277392	0.128035	2.16652	0.0302711	0.746044
ENSMUSG00000015829	protein_coding	Tnr	2269.88	0.193674	0.0895386	2.16302	0.0305397	0.748687
ENSMUSG00000025854	protein_coding	Fam20c	2075.98	-0.144143	0.0666261	-2.16346	0.0305057	0.748687
ENSMUSG00000027865	protein_coding	Gdap2	653.725	0.19465	0.089967	2.16357	0.0304972	0.748687
ENSMUSG00000110945	lncRNA	Gm9856	31.0596	-0.63858	0.295089	-2.16402	0.0304626	0.748687
ENSMUSG00000000411	protein_coding	Tssk3	4.92084	2.17525	1.00603	2.16222	0.0306013	0.749208
ENSMUSG00000027597	protein_coding	Ahcy	1011.13	-0.180234	0.0833997	-2.16108	0.0306891	0.750366
ENSMUSG00000006215	protein_coding	Zbtb17	939.567	-0.20932	0.0969063	-2.16002	0.030771	0.751379
ENSMUSG00000097183	lncRNA	Gm17501	5.04778	-3.03247	1.40429	-2.15943	0.0308168	0.751509
ENSMUSG00000022964	protein_coding	Tmem50b	1849.43	0.142453	0.0660693	2.15611	0.0310748	0.754825
ENSMUSG00000028370	protein_coding	Pappa	4.87219	2.98583	1.38453	2.15657	0.0310389	0.754825
ENSMUSG00000086259	lncRNA	Tmem150cos	3.25828	-3.17537	1.47232	-2.1567	0.0310287	0.754825
ENSMUSG00000025545	protein_coding	Clybl	428.479	-0.289748	0.134451	-2.15504	0.0311589	0.75489
ENSMUSG00000066900	protein_coding	Suds3	2500.16	-0.108384	0.050284	-2.15544	0.0311276	0.75489
ENSMUSG00000024059	protein_coding	Clip4	5306.55	-0.130917	0.0608476	-2.15156	0.0314323	0.754957
ENSMUSG00000024431	protein_coding	Nr3c1	1971.19	0.171983	0.0799335	2.15158	0.0314306	0.754957
ENSMUSG00000034007	protein_coding	Scaper	1268.44	0.182487	0.0847066	2.15434	0.0312133	0.754957
ENSMUSG00000035242	protein_coding	Oaz1	7741.05	-0.169607	0.0788356	-2.1514	0.0314447	0.754957
ENSMUSG00000040596	protein_coding	Pogk	830.856	0.163222	0.0758686	2.15138	0.0314464	0.754957
ENSMUSG00000089782	processed_pseudogene	Btf3-ps1	210.553	-0.346681	0.16101	-2.15316	0.0313058	0.754957
ENSMUSG00000099760	lncRNA	Gm28800	61.8565	-0.515436	0.239531	-2.15186	0.0314083	0.754957
ENSMUSG00000017667	protein_coding	Zfp334	739.293	0.160922	0.0748528	2.14985	0.0315672	0.756849
ENSMUSG00000019505	protein_coding	Ubb	46364.4	-0.129483	0.0603868	-2.14423	0.0320142	0.756849
ENSMUSG00000020323	protein_coding	Prss57	30.3351	0.639762	0.299212	2.13816	0.032504	0.756849
ENSMUSG00000021815	protein_coding	Mss51	6.25182	1.33617	0.62398	2.14137	0.0322445	0.756849
ENSMUSG00000024603	protein_coding	Dctn4	2264.78	0.112829	0.0527355	2.13953	0.0323925	0.756849
ENSMUSG00000032327	protein_coding	Stra6	265.025	-0.341576	0.159658	-2.13942	0.0324013	0.756849
ENSMUSG00000035561	protein_coding	Aldh1b1	882.648	-0.144824	0.0677254	-2.13839	0.0324848	0.756849
ENSMUSG00000041238	protein_coding	Rbbp8	72.6365	0.436604	0.203957	2.14066	0.0323013	0.756849
ENSMUSG00000042724	protein_coding	Map3k9	243.318	0.397444	0.18559	2.14152	0.0322323	0.756849
ENSMUSG00000045316	protein_coding	Fahd1	631.911	-0.17411	0.081347	-2.14034	0.0323274	0.756849
ENSMUSG00000046432	protein_coding	Bex3	8413.18	-0.23441	0.109212	-2.14636	0.031844	0.756849
ENSMUSG00000051285	protein_coding	Pcmtd1	2861.04	0.156792	0.0732794	2.13964	0.0323838	0.756849
ENSMUSG00000056481	protein_coding	Cd248	35.5202	0.931517	0.434003	2.14634	0.0318459	0.756849
ENSMUSG00000056598	protein_coding	Drc3	248.738	-0.348159	0.16218	-2.14674	0.0318138	0.756849
ENSMUSG00000057176	protein_coding	Ccdc189	171.165	-0.370947	0.173088	-2.14311	0.0321044	0.756849
ENSMUSG00000059146	protein_coding	Ntrk3	4375.44	0.157228	0.0731774	2.14859	0.0316668	0.756849
ENSMUSG00000066553	processed_pseudogene	Gm6969	158.822	-0.447039	0.209006	-2.13888	0.0324456	0.756849
ENSMUSG00000073481	protein_coding	Mtarc2	1344.76	-0.277846	0.129672	-2.14269	0.0321382	0.756849
ENSMUSG00000081670	unprocessed_pseudogene	Gm15697	14.9687	0.96897	0.451003	2.14848	0.0316756	0.756849
ENSMUSG00000097855	lncRNA	A930007I19Rik	7.80472	1.46328	0.683714	2.14019	0.0323392	0.756849
ENSMUSG00000099583	protein_coding	H3c4	4.27553	1.78655	0.833413	2.14366	0.0320603	0.756849
ENSMUSG00000099644	lncRNA	Gm28626	5.45921	-2.41527	1.12548	-2.14598	0.0318743	0.756849
ENSMUSG00000102729	TEC	Gm32444	20.3499	-0.820669	0.383208	-2.14158	0.0322276	0.756849
ENSMUSG00000109008	lncRNA	Gm44899	6.14845	-2.96836	1.38615	-2.14144	0.0322384	0.756849
ENSMUSG00000005804	protein_coding	Bloc1s6	880.521	0.129578	0.0613973	2.11049	0.0348161	0.758059
ENSMUSG00000015837	protein_coding	Sqstm1	18040.6	-0.116107	0.0546281	-2.1254	0.033553	0.758059
ENSMUSG00000018209	protein_coding	Stk4	855.501	0.177641	0.0841368	2.11134	0.0347432	0.758059
ENSMUSG00000019066	protein_coding	Rab3d	135.563	0.463644	0.218925	2.11782	0.0341901	0.758059
ENSMUSG00000019254	protein_coding	Ppp1r12c	3068.41	-0.102397	0.0482251	-2.12331	0.0337277	0.758059
ENSMUSG00000020077	protein_coding	Srgn	8.60602	-1.73064	0.814599	-2.12453	0.0336261	0.758059
ENSMUSG00000020137	protein_coding	Thap2	324.435	0.237274	0.112896	2.10171	0.0355787	0.758059
ENSMUSG00000022789	protein_coding	Dnm1l	5839.62	0.165813	0.0779908	2.12605	0.0334989	0.758059
ENSMUSG00000023999	protein_coding	Kif6	41.0835	0.539082	0.25435	2.11945	0.0340524	0.758059
ENSMUSG00000024427	protein_coding	Spry4	126.044	0.322691	0.151251	2.13349	0.0328849	0.758059
ENSMUSG00000024677	protein_coding	Ms4a6b	4.00972	2.33488	1.09711	2.1282	0.0333202	0.758059
ENSMUSG00000024955	protein_coding	Esrra	1641.17	-0.178977	0.0842836	-2.12351	0.0337109	0.758059
ENSMUSG00000025651	protein_coding	Uqcrc1	9546.95	-0.0903511	0.0428928	-2.10644	0.0351664	0.758059
ENSMUSG00000025795	protein_coding	Rassf3	340.304	0.263079	0.123354	2.13271	0.0329482	0.758059
ENSMUSG00000026273	protein_coding	Mterf4	372.405	-0.222617	0.105397	-2.11217	0.0346719	0.758059
ENSMUSG00000027359	protein_coding	Slc27a2	208.043	0.291215	0.138546	2.10193	0.0355595	0.758059
ENSMUSG00000027371	protein_coding	Fahd2a	478.016	-0.2267	0.107086	-2.11699	0.0342604	0.758059
ENSMUSG00000027506	protein_coding	Tpd52	1320.02	0.132626	0.0628089	2.11158	0.0347223	0.758059
ENSMUSG00000027867	protein_coding	Spag17	5.99693	2.65877	1.24484	2.13583	0.0326931	0.758059
ENSMUSG00000028857	protein_coding	Tmem222	2190.85	-0.181899	0.0854917	-2.12767	0.0333641	0.758059
ENSMUSG00000028964	protein_coding	Park7	4901.22	-0.212692	0.100857	-2.10884	0.0349585	0.758059
ENSMUSG00000029098	protein_coding	Acox3	410.061	0.217437	0.102684	2.11754	0.0342144	0.758059
ENSMUSG00000029125	protein_coding	Stx18	702.626	-0.169798	0.0798177	-2.12732	0.0333934	0.758059
ENSMUSG00000029681	protein_coding	Bcl7b	1420.72	-0.125531	0.0591206	-2.12331	0.0337282	0.758059
ENSMUSG00000030401	protein_coding	Rtn2	1849.72	-0.127825	0.0598353	-2.13628	0.0326569	0.758059
ENSMUSG00000030538	protein_coding	Cib1	131.508	-0.430479	0.204402	-2.10604	0.035201	0.758059
ENSMUSG00000030641	protein_coding	Ddias	37.8208	0.613569	0.289819	2.11708	0.0342531	0.758059
ENSMUSG00000030735	processed_pseudogene	Gm9755	50.2967	-0.597228	0.281085	-2.12473	0.0336094	0.758059
ENSMUSG00000031075	protein_coding	Ano1	6.42166	-2.87545	1.34953	-2.1307	0.0331138	0.758059
ENSMUSG00000031453	protein_coding	Rasa3	1389.65	0.152491	0.0718826	2.12139	0.033889	0.758059
ENSMUSG00000031592	protein_coding	Pcm1	1841.75	0.19115	0.0894733	2.13639	0.0326475	0.758059
ENSMUSG00000031700	protein_coding	Gpt2	886.875	0.242662	0.115126	2.10779	0.0350488	0.758059
ENSMUSG00000032409	protein_coding	Atr	164.726	0.376598	0.178975	2.1042	0.0353613	0.758059
ENSMUSG00000032563	protein_coding	Mrpl3	2256.7	-0.218697	0.103897	-2.10494	0.0352967	0.758059
ENSMUSG00000032952	protein_coding	Ap4b1	60.9414	-0.440747	0.209644	-2.10236	0.0355219	0.758059
ENSMUSG00000033943	protein_coding	Mga	877.038	0.17633	0.0834534	2.11292	0.0346078	0.758059
ENSMUSG00000034612	protein_coding	Chst11	1892.41	0.172181	0.0806467	2.135	0.0327609	0.758059
ENSMUSG00000034761	protein_coding	Map4k5	801.871	0.141091	0.0665044	2.12153	0.0338769	0.758059
ENSMUSG00000035129	processed_pseudogene	Gm6781	6.41933	1.46503	0.696884	2.10226	0.0355301	0.758059
ENSMUSG00000036291	protein_coding	Ap5m1	442.66	0.215389	0.101709	2.1177	0.0342003	0.758059
ENSMUSG00000037541	protein_coding	Shank2	1691.04	0.196333	0.0929782	2.1116	0.0347204	0.758059
ENSMUSG00000037999	protein_coding	Arap2	870.22	0.188798	0.0890387	2.1204	0.0339724	0.758059
ENSMUSG00000038975	protein_coding	Rabggtb	1275.59	-0.180662	0.0852431	-2.11937	0.034059	0.758059
ENSMUSG00000039270	protein_coding	Megf9	2121.61	0.242519	0.114958	2.10963	0.0348901	0.758059
ENSMUSG00000041974	protein_coding	Spidr	21.6607	1.02665	0.487131	2.10755	0.0350697	0.758059
ENSMUSG00000045179	protein_coding	Sox3	19.6131	1.00262	0.472937	2.11998	0.0340073	0.758059
ENSMUSG00000045573	protein_coding	Penk	69844.2	-0.190852	0.0895652	-2.13087	0.0331	0.758059
ENSMUSG00000045767	protein_coding	B230219D22Rik	2754.34	0.13108	0.0619504	2.11589	0.0343541	0.758059
ENSMUSG00000053835	protein_coding	H2-T24	10.58	1.34392	0.639391	2.10187	0.0355648	0.758059
ENSMUSG00000053870	protein_coding	Fpgt	585.866	0.186193	0.0882336	2.11023	0.0348383	0.758059
ENSMUSG00000055302	protein_coding	Mrfap1	11790.7	-0.137188	0.0652424	-2.10275	0.0354877	0.758059
ENSMUSG00000057181	protein_coding	5730455P16Rik	1887.43	0.153373	0.0722808	2.1219	0.0338461	0.758059
ENSMUSG00000057182	protein_coding	Scn3a	1258.33	0.204193	0.0967868	2.10972	0.0348823	0.758059
ENSMUSG00000059040	protein_coding	Eno1b	4667.07	1.8666	0.881106	2.11848	0.0341348	0.758059
ENSMUSG00000059518	protein_coding	Znhit1	1834.05	-0.21816	0.103207	-2.11381	0.0345312	0.758059
ENSMUSG00000060572	protein_coding	Mfap2	27.6417	-0.759436	0.3599	-2.11013	0.0348471	0.758059
ENSMUSG00000062257	protein_coding	Opcml	3326.84	0.324523	0.15421	2.10442	0.0353414	0.758059
ENSMUSG00000068859	protein_coding	Sp9	1095.49	-0.147574	0.069817	-2.11373	0.0345383	0.758059
ENSMUSG00000078816	protein_coding	Prkcg	6645.66	0.184652	0.0878092	2.10288	0.0354761	0.758059
ENSMUSG00000082675	processed_pseudogene	Gm6382	95.1924	-0.407439	0.193761	-2.1028	0.0354836	0.758059
ENSMUSG00000083049	processed_pseudogene	Gm14822	3.12613	2.69442	1.28145	2.10264	0.0354974	0.758059
ENSMUSG00000084224	processed_pseudogene	Gm12337	8.7743	-1.4744	0.690819	-2.13428	0.0328195	0.758059
ENSMUSG00000085028	transcribed_unitary_pseudogene	Slc2a4rg-ps	12.1086	-1.17952	0.559778	-2.10711	0.0351078	0.758059
ENSMUSG00000085316	lncRNA	D330050G23Rik	33.2707	0.722507	0.34125	2.11724	0.0342395	0.758059
ENSMUSG00000086316	protein_coding	Nbdy	966.181	-0.283693	0.133383	-2.1269	0.0334283	0.758059
ENSMUSG00000086909	lncRNA	Gm4926	7.78511	1.75686	0.827755	2.12244	0.0338007	0.758059
ENSMUSG00000087344	lncRNA	Gm15627	4.68608	2.3471	1.10518	2.12372	0.0336938	0.758059
ENSMUSG00000097287	lncRNA	D130017N08Rik	407.163	0.201873	0.0951932	2.12067	0.0339496	0.758059
ENSMUSG00000102101	lncRNA	Zbtb11os1	226.244	-0.258699	0.121193	-2.1346	0.0327938	0.758059
ENSMUSG00000104985	lncRNA	Gm42917	12.3553	0.997543	0.472551	2.11097	0.0347747	0.758059
ENSMUSG00000106836	processed_pseudogene	Gm43578	3.05418	2.20988	1.04304	2.11869	0.0341165	0.758059
ENSMUSG00000109598	lncRNA	Gm36356	3.20391	-3.14688	1.48901	-2.1134	0.0345665	0.758059
ENSMUSG00000115219	protein_coding	Eef1akmt4	29.7339	-0.67009	0.315827	-2.1217	0.0338633	0.758059
ENSMUSG00000117220	lncRNA	Gm49932	2.99705	2.10036	0.993154	2.11484	0.0344434	0.758059
ENSMUSG00000001445	protein_coding	Mrpl10	1827.32	-0.15967	0.0760558	-2.09938	0.0357833	0.758067
ENSMUSG00000024957	protein_coding	Kcnk4	48.9195	0.610197	0.290622	2.09963	0.0357616	0.758067
ENSMUSG00000026939	protein_coding	Tmem141	180.764	-0.346282	0.164838	-2.10074	0.0356635	0.758067
ENSMUSG00000027222	protein_coding	Pex16	473.13	-0.197208	0.093879	-2.10066	0.0356704	0.758067
ENSMUSG00000028792	protein_coding	Ak2	394.483	-0.242898	0.115697	-2.09943	0.0357789	0.758067
ENSMUSG00000046806	protein_coding	Cyren	59.0692	-0.681898	0.325016	-2.09804	0.0359014	0.759702
ENSMUSG00000024530	protein_coding	Prelid3a	690.416	-0.142534	0.068026	-2.09529	0.0361457	0.760534
ENSMUSG00000071341	protein_coding	Egr4	1228.64	-0.149089	0.0711011	-2.09686	0.0360056	0.760534
ENSMUSG00000071748	protein_coding	Gm14698	28.3262	-0.769874	0.367431	-2.09529	0.0361453	0.760534
ENSMUSG00000072582	protein_coding	Ptrh2	446.117	-0.272808	0.130153	-2.09605	0.0360774	0.760534
ENSMUSG00000087433	lncRNA	Gm14167	4.17632	-1.98624	0.947799	-2.09564	0.0361141	0.760534
ENSMUSG00000007029	protein_coding	Vars	1315	-0.147713	0.0705606	-2.09341	0.0363122	0.761633
ENSMUSG00000018983	protein_coding	E2f2	16.9664	1.62243	0.775045	2.09333	0.0363195	0.761633
ENSMUSG00000019699	protein_coding	Akt3	2182.72	0.273912	0.13088	2.09286	0.0363621	0.761633
ENSMUSG00000055523	protein_coding	Gucy2g	117.094	0.78502	0.375013	2.09331	0.036321	0.761633
ENSMUSG00000008140	protein_coding	Emc10	6938.92	-0.113854	0.0544379	-2.09144	0.0364886	0.761793
ENSMUSG00000015776	protein_coding	Med22	982.78	-0.160532	0.0770099	-2.08457	0.0371086	0.761793
ENSMUSG00000022020	protein_coding	Naa16	110.933	0.375558	0.179877	2.08786	0.0368104	0.761793
ENSMUSG00000024474	protein_coding	Ik	5264.57	-0.0905772	0.0434474	-2.08476	0.0370915	0.761793
ENSMUSG00000024789	protein_coding	Jak2	1173.31	0.183063	0.0875725	2.09042	0.0365804	0.761793
ENSMUSG00000024873	protein_coding	Cnih2	4521.83	-0.101385	0.0485689	-2.08745	0.0368475	0.761793
ENSMUSG00000034533	protein_coding	Scn10a	8.95031	1.63171	0.782144	2.08621	0.0369599	0.761793
ENSMUSG00000034686	protein_coding	Prr7	2366.95	-0.194258	0.0929204	-2.09059	0.0365652	0.761793
ENSMUSG00000037339	protein_coding	Fam53a	621.032	-0.185068	0.0885405	-2.09021	0.0365991	0.761793
ENSMUSG00000041035	protein_coding	Gm17018	1577.61	-0.173894	0.08341	-2.08481	0.0370862	0.761793
ENSMUSG00000041215	protein_coding	Yeats2	366.33	0.251111	0.120307	2.08725	0.0368655	0.761793
ENSMUSG00000041298	protein_coding	Katnal1	1420.14	0.128318	0.0613698	2.09089	0.0365376	0.761793
ENSMUSG00000069996	lncRNA	Gm7125	11.93	1.44704	0.692524	2.08951	0.0366617	0.761793
ENSMUSG00000071660	protein_coding	Ttc9c	718.686	0.197506	0.0946409	2.0869	0.036897	0.761793
ENSMUSG00000072723	transcribed_unprocessed_pseudogene	Gm10044	5.43928	1.82348	0.874018	2.08632	0.0369497	0.761793
ENSMUSG00000081895	processed_pseudogene	Rpl17-ps10	589.762	-0.43365	0.207998	-2.08488	0.0370802	0.761793
ENSMUSG00000098905	protein_coding	Zfp953	14.0695	1.64954	0.791229	2.08478	0.0370892	0.761793
ENSMUSG00000102234	lncRNA	Gm37885	12.8945	1.11166	0.532633	2.08711	0.0368783	0.761793
ENSMUSG00000016763	protein_coding	Scube1	143.975	0.794452	0.381476	2.08257	0.0372901	0.76182
ENSMUSG00000034321	protein_coding	Exosc1	360.841	0.283493	0.136138	2.08239	0.0373066	0.76182
ENSMUSG00000048799	protein_coding	Cep120	1280.65	0.13797	0.0662585	2.0823	0.0373151	0.76182
ENSMUSG00000051747	protein_coding	Ttn	4.69441	2.70342	1.29807	2.08264	0.0372839	0.76182
ENSMUSG00000106492	lncRNA	Gm29707	6.57104	-2.47976	1.19058	-2.08282	0.0372681	0.76182
ENSMUSG00000005674	protein_coding	Tomm40l	2065.66	-0.143743	0.0693016	-2.07416	0.0380642	0.763894
ENSMUSG00000009863	protein_coding	Sdhb	4894.1	-0.202145	0.097624	-2.07065	0.0383913	0.763894
ENSMUSG00000011306	protein_coding	Sugp1	1682.87	-0.134392	0.0650452	-2.06613	0.0388163	0.763894
ENSMUSG00000017405	protein_coding	Nek8	27.2127	-0.813344	0.39124	-2.07889	0.0376277	0.763894
ENSMUSG00000018042	protein_coding	Cyb5r3	2765.8	-0.132476	0.06408	-2.06736	0.0387004	0.763894
ENSMUSG00000020635	protein_coding	Fkbp1b	273.331	0.280517	0.13504	2.07728	0.0377755	0.763894
ENSMUSG00000023186	protein_coding	Vwa5a	133.815	0.421668	0.203136	2.07579	0.0379132	0.763894
ENSMUSG00000025209	protein_coding	Twnk	496.792	0.164095	0.0790463	2.07593	0.0379003	0.763894
ENSMUSG00000027852	protein_coding	Nras	803.968	0.155503	0.0752335	2.06693	0.0387404	0.763894
ENSMUSG00000028950	protein_coding	Tas1r1	9.37564	1.99398	0.958898	2.07945	0.0375762	0.763894
ENSMUSG00000030103	protein_coding	Bhlhe40	1055.38	0.155202	0.0747923	2.07511	0.0379768	0.763894
ENSMUSG00000032936	protein_coding	Camkv	22691.5	-0.0779643	0.0376335	-2.07167	0.0382959	0.763894
ENSMUSG00000035298	protein_coding	Klhl35	93.5672	-0.450138	0.217706	-2.06764	0.0386736	0.763894
ENSMUSG00000035357	protein_coding	Pdzrn3	149.073	0.375991	0.181711	2.06917	0.0385297	0.763894
ENSMUSG00000039357	protein_coding	Fut11	455.568	0.2723	0.131052	2.0778	0.0377282	0.763894
ENSMUSG00000041605	protein_coding	Inava	12.718	1.50843	0.729852	2.06676	0.0387568	0.763894
ENSMUSG00000042508	protein_coding	Dmtf1	1066.15	0.198247	0.0958701	2.06787	0.0386522	0.763894
ENSMUSG00000046743	protein_coding	Fat4	64.6265	0.490793	0.236659	2.07384	0.0380938	0.763894
ENSMUSG00000047428	protein_coding	Dlk2	642.526	-0.251651	0.121668	-2.06834	0.038608	0.763894
ENSMUSG00000047789	protein_coding	Slc38a9	352.048	0.231041	0.111573	2.07077	0.0383802	0.763894
ENSMUSG00000049001	protein_coding	Ndnf	91.7684	0.484509	0.233187	2.07777	0.0377301	0.763894
ENSMUSG00000052794	protein_coding	1700030K09Rik	290.938	-0.239077	0.115065	-2.07775	0.0377324	0.763894
ENSMUSG00000053291	protein_coding	Rab4b	173.098	0.302563	0.145899	2.07378	0.0380997	0.763894
ENSMUSG00000056258	protein_coding	Kcnq3	3535.09	0.227095	0.109775	2.06872	0.038572	0.763894
ENSMUSG00000063362	protein_coding	Alg11	791.318	0.201967	0.0972604	2.07656	0.0378418	0.763894
ENSMUSG00000063450	protein_coding	Syne2	406.827	-0.311144	0.150569	-2.06646	0.0387849	0.763894
ENSMUSG00000063894	protein_coding	Zkscan8	395.277	0.257762	0.124604	2.06865	0.0385786	0.763894
ENSMUSG00000066892	protein_coding	Fbxl12	176.762	0.277482	0.134203	2.06763	0.038675	0.763894
ENSMUSG00000070284	protein_coding	Gmppb	435.527	-0.31748	0.153415	-2.06943	0.0385061	0.763894
ENSMUSG00000073421	protein_coding	H2-Ab1	47.9321	-0.705165	0.340617	-2.07026	0.0384283	0.763894
ENSMUSG00000096001	protein_coding	2610528A11Rik	3.13255	2.42157	1.17045	2.06892	0.0385533	0.763894
ENSMUSG00000104913	processed_pseudogene	Gm6560	987.481	-0.174654	0.0844626	-2.06783	0.0386562	0.763894
ENSMUSG00000110980	lncRNA	Gm47204	402.08	-0.186812	0.0902423	-2.07011	0.0384419	0.763894
ENSMUSG00000115725	lncRNA	4930572G02Rik	2.44134	-2.84309	1.36875	-2.07714	0.0377884	0.763894
ENSMUSG00000028284	protein_coding	Map3k7	989.781	0.197035	0.0954264	2.06478	0.0389437	0.76559
ENSMUSG00000020659	protein_coding	Cbll1	488.629	0.218261	0.10587	2.06158	0.0392476	0.766079
ENSMUSG00000022973	protein_coding	Synj1	8247.82	0.17169	0.0832965	2.06118	0.0392855	0.766079
ENSMUSG00000029408	protein_coding	Abcb9	1897.18	-0.1278	0.0620336	-2.06018	0.0393814	0.766079
ENSMUSG00000033849	protein_coding	B3galt2	556.983	0.414244	0.200773	2.06325	0.0390888	0.766079
ENSMUSG00000041343	protein_coding	Ankrd42	324.162	0.278844	0.135184	2.06271	0.0391404	0.766079
ENSMUSG00000055723	protein_coding	Rras2	100.669	0.348276	0.168758	2.06375	0.039041	0.766079
ENSMUSG00000061143	protein_coding	Maml3	292.384	0.333972	0.162094	2.06036	0.0393638	0.766079
ENSMUSG00000071052	processed_pseudogene	Rpl7a-ps5	127.734	0.447774	0.217315	2.06049	0.039352	0.766079
ENSMUSG00000079941	protein_coding	Cox5b-ps	442.995	-0.278845	0.135341	-2.06031	0.0393688	0.766079
ENSMUSG00000081534	protein_coding	Slc48a1	1721.13	0.143117	0.0693999	2.0622	0.0391886	0.766079
ENSMUSG00000024500	protein_coding	Ppp2r2b	3870.91	0.103012	0.0500201	2.05942	0.039454	0.766687
ENSMUSG00000008845	protein_coding	Cd163	40.903	-0.709324	0.346786	-2.04542	0.0408132	0.767618
ENSMUSG00000018040	protein_coding	Rrp7a	4332.63	-0.0971895	0.0474321	-2.04902	0.0404597	0.767618
ENSMUSG00000021023	protein_coding	Prorp	196.227	0.250609	0.122498	2.04582	0.0407738	0.767618
ENSMUSG00000022466	protein_coding	Rpap3	1147.75	-0.144701	0.0705124	-2.05213	0.0401571	0.767618
ENSMUSG00000022672	protein_coding	Prkdc	469.218	-0.268173	0.130941	-2.04806	0.0405546	0.767618
ENSMUSG00000026339	protein_coding	Ccdc93	428.426	0.198858	0.0967995	2.05433	0.0399435	0.767618
ENSMUSG00000026388	protein_coding	3110009E18Rik	60.4846	-0.553185	0.269907	-2.04954	0.0404096	0.767618
ENSMUSG00000026753	protein_coding	Ppp6c	1290.17	0.178587	0.0871571	2.04902	0.0404598	0.767618
ENSMUSG00000029401	protein_coding	Rilpl2	387.992	-0.271295	0.132643	-2.0453	0.0408255	0.767618
ENSMUSG00000029538	protein_coding	Srsf9	936.026	-0.157587	0.0765739	-2.05797	0.0395929	0.767618
ENSMUSG00000030729	protein_coding	Pgm2l1	6359.26	0.239292	0.116981	2.04556	0.0407993	0.767618
ENSMUSG00000031883	protein_coding	Car7	138.55	0.393584	0.191308	2.05733	0.0396545	0.767618
ENSMUSG00000032400	protein_coding	Zwilch	48.9726	-0.53454	0.260383	-2.0529	0.0400825	0.767618
ENSMUSG00000033313	protein_coding	Fbxl8	22.8383	-0.948069	0.462718	-2.04891	0.0404705	0.767618
ENSMUSG00000036257	protein_coding	Pnpla8	2654.87	0.123191	0.0601769	2.04714	0.0406441	0.767618
ENSMUSG00000037499	protein_coding	Nenf	976.366	-0.233182	0.113439	-2.05558	0.039823	0.767618
ENSMUSG00000037843	protein_coding	Vstm2l	6070.32	-0.229615	0.112164	-2.04714	0.040644	0.767618
ENSMUSG00000039717	protein_coding	Ralyl	2798.87	-0.127406	0.0620867	-2.05207	0.0401633	0.767618
ENSMUSG00000039831	protein_coding	Arhgap29	88.3241	0.465467	0.226379	2.05614	0.0397693	0.767618
ENSMUSG00000042625	protein_coding	Safb2	1753.56	-0.113452	0.0552599	-2.05305	0.0400673	0.767618
ENSMUSG00000044816	protein_coding	D630023F18Rik	81.2067	-0.352266	0.171797	-2.05048	0.040318	0.767618
ENSMUSG00000045053	protein_coding	Kcng3	18.2109	-0.951725	0.462883	-2.05608	0.0397746	0.767618
ENSMUSG00000049281	protein_coding	Scn3b	4687.13	0.102729	0.050199	2.04644	0.0407129	0.767618
ENSMUSG00000053141	protein_coding	Ptprt	2470.38	0.254551	0.124397	2.04628	0.0407288	0.767618
ENSMUSG00000061531	protein_coding	Tmem236	3.73669	2.2606	1.09849	2.05792	0.0395979	0.767618
ENSMUSG00000068966	protein_coding	Zbtb34	237.183	-0.229235	0.111771	-2.05093	0.0402738	0.767618
ENSMUSG00000072915	protein_coding	Gm12258	376.386	0.254986	0.124588	2.04663	0.0406943	0.767618
ENSMUSG00000073394	lncRNA	Runx2os1	11.9396	1.09647	0.534968	2.04961	0.0404028	0.767618
ENSMUSG00000082674	processed_pseudogene	Gm11914	12.4597	0.947648	0.460987	2.05569	0.0398121	0.767618
ENSMUSG00000082998	processed_pseudogene	Gm11221	37.806	-0.524867	0.255735	-2.05239	0.040132	0.767618
ENSMUSG00000087231	lncRNA	E230016M11Rik	11.4885	1.43081	0.696536	2.05418	0.0399585	0.767618
ENSMUSG00000117042	lncRNA	2700054A10Rik	40.8865	-0.59164	0.287946	-2.05469	0.039909	0.767618
ENSMUSG00000091475	lncRNA	Cerox1	553.632	-0.247176	0.120894	-2.04456	0.0408978	0.767693
ENSMUSG00000103749	protein_coding	Pcdhgb5	94.1633	0.456398	0.223241	2.04442	0.0409122	0.767693
ENSMUSG00000111504	lncRNA	Gm48284	9.54276	-1.28279	0.627722	-2.04356	0.0409966	0.7685
ENSMUSG00000028563	protein_coding	Tm2d1	705.478	-0.189552	0.0928291	-2.04195	0.0411566	0.769958
ENSMUSG00000043635	protein_coding	Adamts3	726.862	0.293555	0.143763	2.04194	0.0411574	0.769958
ENSMUSG00000026640	protein_coding	Plxna2	2838.12	0.210693	0.103261	2.0404	0.0413108	0.771539
ENSMUSG00000040152	protein_coding	Thbs1	27.5906	0.71765	0.351746	2.04025	0.041325	0.771539
ENSMUSG00000007827	protein_coding	Ankrd26	385.41	0.208061	0.102041	2.03899	0.0414512	0.771822
ENSMUSG00000042581	protein_coding	Thsd7b	205.985	-0.262432	0.128742	-2.03843	0.0415065	0.771822
ENSMUSG00000044252	protein_coding	Osbpl1a	2488.73	0.23631	0.115926	2.03846	0.0415038	0.771822
ENSMUSG00000054641	protein_coding	Mmrn1	5.78105	1.93814	0.950536	2.039	0.0414502	0.771822
ENSMUSG00000020130	protein_coding	Tbc1d15	759.193	0.187896	0.0921965	2.03799	0.0415506	0.771867
ENSMUSG00000031078	protein_coding	Cttn	3588.29	-0.100595	0.0493716	-2.03751	0.0415992	0.771999
ENSMUSG00000059195	processed_pseudogene	Gm12715	899.894	0.148718	0.0730708	2.03526	0.0418252	0.774643
ENSMUSG00000104960	lncRNA	Snhg8	272.103	-0.359122	0.176435	-2.03543	0.0418073	0.774643
ENSMUSG00000009079	protein_coding	Ewsr1	6274.41	-0.0977142	0.0480634	-2.03303	0.0420499	0.778029
ENSMUSG00000039458	protein_coding	Mtmr12	483.134	0.245566	0.120929	2.03067	0.0422887	0.779125
ENSMUSG00000040363	protein_coding	Bcor	556.916	0.143418	0.0706156	2.03097	0.042258	0.779125
ENSMUSG00000049303	protein_coding	Syt12	1954.12	-0.156727	0.0771617	-2.03116	0.0422392	0.779125
ENSMUSG00000072919	protein_coding	Noxred1	4.47298	2.04052	1.00495	2.03047	0.0423091	0.779125
ENSMUSG00000095315	protein_coding	Gm10130	39.0797	-0.776272	0.382331	-2.03037	0.0423191	0.779125
ENSMUSG00000030763	protein_coding	Lcmt1	2809.83	-0.124445	0.0613656	-2.02793	0.0425676	0.780602
ENSMUSG00000035934	protein_coding	Pknox2	1178.62	0.207168	0.102113	2.0288	0.0424784	0.780602
ENSMUSG00000070697	protein_coding	Utp3	1501.89	-0.132965	0.0655454	-2.02859	0.0425002	0.780602
ENSMUSG00000111971	lncRNA	Gm48678	5.32701	-1.90774	0.940716	-2.02797	0.0425631	0.780602
ENSMUSG00000034880	protein_coding	Mrpl34	521.495	-0.250986	0.123841	-2.02668	0.0426951	0.782167
ENSMUSG00000030701	protein_coding	Plekhb1	1226.5	-0.18209	0.0898924	-2.02564	0.0428013	0.782567
ENSMUSG00000042569	protein_coding	Dhrs7b	831.363	-0.182166	0.0899258	-2.02574	0.0427914	0.782567
ENSMUSG00000057778	protein_coding	Cyb5d2	324.627	-0.19008	0.0939893	-2.02236	0.0431394	0.787973
ENSMUSG00000064179	protein_coding	Tnnt1	22.6034	-0.895457	0.44298	-2.02144	0.0432345	0.788257
ENSMUSG00000092183	lncRNA	4930515G01Rik	6.69157	-1.69754	0.83979	-2.02139	0.0432399	0.788257
ENSMUSG00000032066	protein_coding	Bco2	30.592	-0.854041	0.422628	-2.02079	0.0433017	0.788609
ENSMUSG00000097746	lncRNA	Gm6225	6.85567	-2.0649	1.0221	-2.02025	0.0433577	0.788855
ENSMUSG00000052364	protein_coding	B630019K06Rik	1770.93	-0.169371	0.0838914	-2.01893	0.0434948	0.789801
ENSMUSG00000118440	processed_pseudogene	Gm50483	19.942	0.853525	0.422685	2.01929	0.0434568	0.789801
ENSMUSG00000034342	protein_coding	Cbl	1538.74	0.168955	0.0837499	2.01738	0.0436559	0.791178
ENSMUSG00000050663	protein_coding	Trhde	263.869	0.253428	0.125602	2.01771	0.043622	0.791178
ENSMUSG00000007989	protein_coding	Fzd3	3174.11	0.159568	0.0794288	2.00894	0.0445438	0.79145
ENSMUSG00000016179	protein_coding	Camk1g	1141.92	0.243389	0.120918	2.01284	0.0441313	0.79145
ENSMUSG00000021373	protein_coding	Cap2	8485.72	0.121079	0.0601793	2.01197	0.0442231	0.79145
ENSMUSG00000024294	protein_coding	Mib1	3282.23	0.107369	0.0532832	2.01506	0.0438986	0.79145
ENSMUSG00000025271	protein_coding	Pfkfb1	14.197	-0.901204	0.447389	-2.01436	0.0439715	0.79145
ENSMUSG00000028020	protein_coding	Glrb	4430.91	0.121928	0.0606176	2.01142	0.0442807	0.79145
ENSMUSG00000034442	protein_coding	Trmt5	258.168	-0.348778	0.173407	-2.01132	0.0442913	0.79145
ENSMUSG00000035161	protein_coding	Ints6	520.145	0.23173	0.115388	2.00825	0.0446162	0.79145
ENSMUSG00000036430	protein_coding	Tbcc	1218.78	-0.167032	0.0831748	-2.0082	0.0446222	0.79145
ENSMUSG00000039116	protein_coding	Adgrg6	93.0786	0.487648	0.242356	2.01212	0.0442074	0.79145
ENSMUSG00000042742	protein_coding	Bmt2	664.945	0.152117	0.075732	2.00862	0.0445772	0.79145
ENSMUSG00000044707	protein_coding	Ccnjl	92.2956	-0.372701	0.185007	-2.01452	0.0439546	0.79145
ENSMUSG00000046329	protein_coding	Slc25a23	4166.9	0.191438	0.0951665	2.01161	0.0442609	0.79145
ENSMUSG00000047910	protein_coding	Pcdhb16	203.4	0.330587	0.163918	2.01679	0.0437177	0.79145
ENSMUSG00000048874	protein_coding	Phf3	2085.5	0.220656	0.109784	2.00992	0.0444401	0.79145
ENSMUSG00000050732	protein_coding	Vamp8	30.1197	-0.712392	0.35458	-2.00911	0.0445251	0.79145
ENSMUSG00000055296	protein_coding	Tmem245	1326.85	0.19361	0.0961462	2.0137	0.0440408	0.79145
ENSMUSG00000056014	protein_coding	A430033K04Rik	511.539	0.255455	0.127224	2.00792	0.0446518	0.79145
ENSMUSG00000056296	protein_coding	Synpr	4749.16	0.160564	0.0799569	2.00813	0.0446292	0.79145
ENSMUSG00000058351	protein_coding	Smim4	136.34	-0.514889	0.255874	-2.01228	0.0441908	0.79145
ENSMUSG00000069539	protein_coding	Scyl2	792.752	0.168085	0.0835429	2.01196	0.0442237	0.79145
ENSMUSG00000100706	lncRNA	Gm19744	46.8718	0.730327	0.363142	2.01113	0.0443113	0.79145
ENSMUSG00000103735	processed_pseudogene	Gm38317	5.08595	1.87857	0.934315	2.01064	0.0443633	0.79145
ENSMUSG00000019823	protein_coding	Mical1	72.0121	-0.485378	0.241835	-2.00706	0.0447427	0.792305
ENSMUSG00000021483	protein_coding	Cdk20	219.819	-0.23505	0.117137	-2.00662	0.04479	0.792386
ENSMUSG00000074220	protein_coding	Zfp382	132.535	0.620723	0.309543	2.00529	0.0449322	0.794145
ENSMUSG00000039179	protein_coding	Tekt5	572.521	-0.250819	0.125118	-2.00466	0.0449992	0.794572
ENSMUSG00000001281	protein_coding	Itgb7	30.8392	0.570825	0.28521	2.00142	0.045347	0.796476
ENSMUSG00000003354	protein_coding	Ccdc65	200.512	0.253382	0.126662	2.00046	0.0454511	0.796476
ENSMUSG00000004637	protein_coding	Wwox	424.389	0.182479	0.0913342	1.99792	0.0457248	0.796476
ENSMUSG00000004798	protein_coding	Ulk2	2110.95	0.197828	0.0992084	1.99407	0.0461449	0.796476
ENSMUSG00000020721	protein_coding	Helz	1624.15	0.152397	0.076435	1.99381	0.0461724	0.796476
ENSMUSG00000022357	protein_coding	Klhl38	7.00226	1.82185	0.910849	2.00017	0.0454819	0.796476
ENSMUSG00000022428	protein_coding	Cby1	1471.62	-0.196971	0.0986118	-1.99744	0.0457773	0.796476
ENSMUSG00000022515	protein_coding	Anks3	709.867	-0.189582	0.0948243	-1.99929	0.0455765	0.796476
ENSMUSG00000025869	protein_coding	Nop16	726.677	-0.230543	0.115108	-2.00283	0.0451951	0.796476
ENSMUSG00000032548	protein_coding	Slco2a1	7.58101	-2.11104	1.05398	-2.00293	0.0451843	0.796476
ENSMUSG00000033416	protein_coding	Gucd1	261.481	-0.237694	0.119156	-1.99482	0.0460622	0.796476
ENSMUSG00000040938	protein_coding	Slc16a11	315.896	-0.277381	0.139126	-1.99374	0.04618	0.796476
ENSMUSG00000041935	protein_coding	AW549877	851.994	0.167471	0.0838202	1.99798	0.0457184	0.796476
ENSMUSG00000042348	protein_coding	Arl15	978.041	0.13152	0.0656905	2.00211	0.0452728	0.796476
ENSMUSG00000045031	protein_coding	Cetn4	341.066	-0.242219	0.121387	-1.99543	0.0459962	0.796476
ENSMUSG00000046441	protein_coding	Cmtr2	216.956	-0.271889	0.136105	-1.99764	0.045756	0.796476
ENSMUSG00000048118	protein_coding	Arid4a	1695.45	-0.115341	0.0576513	-2.00067	0.0454284	0.796476
ENSMUSG00000051590	protein_coding	Map3k19	62.0429	0.42096	0.210773	1.99722	0.0458015	0.796476
ENSMUSG00000058454	protein_coding	Dhcr7	1243.69	-0.138495	0.069431	-1.99472	0.0460732	0.796476
ENSMUSG00000060227	protein_coding	Golm2	2377.99	0.137219	0.0687799	1.99505	0.0460379	0.796476
ENSMUSG00000061244	protein_coding	Exoc5	1698.52	0.125236	0.062717	1.99685	0.0458415	0.796476
ENSMUSG00000061848	processed_pseudogene	Gm5805	148.017	-0.433086	0.216916	-1.99656	0.0458726	0.796476
ENSMUSG00000073838	protein_coding	Tufm	1961.39	-0.136967	0.0685245	-1.99881	0.0456292	0.796476
ENSMUSG00000078440	protein_coding	Dohh	636.341	-0.255451	0.12797	-1.99618	0.0459142	0.796476
ENSMUSG00000086289	lncRNA	Gm16933	4.944	1.57525	0.789082	1.99631	0.0459002	0.796476
ENSMUSG00000021624	protein_coding	Cd180	12.6266	0.988991	0.49641	1.99229	0.0463396	0.798487
ENSMUSG00000002393	protein_coding	Nr2f6	1125.83	-0.128814	0.0649085	-1.98455	0.0471943	0.798735
ENSMUSG00000002985	protein_coding	Apoe	14767.8	-0.22774	0.114549	-1.98815	0.0467956	0.798735
ENSMUSG00000017491	protein_coding	Rarb	3341.34	-0.179326	0.0905448	-1.98052	0.0476452	0.798735
ENSMUSG00000023033	protein_coding	Scn8a	5816.97	0.149975	0.0757008	1.98116	0.0475738	0.798735
ENSMUSG00000023074	protein_coding	Mospd1	192.79	0.291807	0.147293	1.98113	0.047577	0.798735
ENSMUSG00000024826	protein_coding	Dpf2	1078.07	0.142101	0.0717331	1.98096	0.0475953	0.798735
ENSMUSG00000024847	protein_coding	Aip	2678.07	-0.165518	0.0834535	-1.98336	0.0473277	0.798735
ENSMUSG00000025423	protein_coding	Pias2	899.154	0.201109	0.101308	1.98513	0.0471297	0.798735
ENSMUSG00000026031	protein_coding	Cflar	149.135	0.315242	0.159168	1.98056	0.0476401	0.798735
ENSMUSG00000027455	protein_coding	Nsfl1c	3434.21	-0.108562	0.0545485	-1.9902	0.0465689	0.798735
ENSMUSG00000028655	protein_coding	Mfsd2a	42.0453	-0.629553	0.317804	-1.98095	0.0475969	0.798735
ENSMUSG00000028936	protein_coding	Rpl22	9777.22	0.217009	0.109033	1.99031	0.0465565	0.798735
ENSMUSG00000030739	protein_coding	Myh14	1471.77	-0.157706	0.0792639	-1.98963	0.0466314	0.798735
ENSMUSG00000033486	protein_coding	Catsper2	30.6351	0.649665	0.326717	1.98846	0.0467604	0.798735
ENSMUSG00000035078	protein_coding	Mtmr9	2100.91	0.134681	0.0677712	1.98729	0.0468904	0.798735
ENSMUSG00000036030	protein_coding	Prtg	34.5383	0.735894	0.370296	1.98731	0.0468877	0.798735
ENSMUSG00000036356	protein_coding	Csgalnact1	606.53	0.180269	0.0906007	1.98971	0.0466232	0.798735
ENSMUSG00000037679	protein_coding	Inf2	12411.7	-0.115005	0.0577455	-1.99159	0.046416	0.798735
ENSMUSG00000037705	protein_coding	Tecta	9.46429	-1.47015	0.74088	-1.98433	0.0472189	0.798735
ENSMUSG00000041949	protein_coding	Tango6	179.733	-0.269089	0.135349	-1.98811	0.0467997	0.798735
ENSMUSG00000047953	protein_coding	Gp5	33.9347	0.561799	0.283547	1.98133	0.0475547	0.798735
ENSMUSG00000048967	protein_coding	Yjefn3	564.219	-0.262562	0.132299	-1.98461	0.047188	0.798735
ENSMUSG00000049550	protein_coding	Clip1	2202.32	0.181315	0.0913942	1.98388	0.0472695	0.798735
ENSMUSG00000074578	lncRNA	Zfas1	402.186	-0.474519	0.238502	-1.98958	0.046637	0.798735
ENSMUSG00000082791	processed_pseudogene	Gm4875	4.57998	1.73303	0.871957	1.98751	0.0468656	0.798735
ENSMUSG00000086544	lncRNA	Chn1os3	12.0487	-1.06167	0.535459	-1.98273	0.0473977	0.798735
ENSMUSG00000091780	protein_coding	Sco2	180.008	-0.324966	0.163687	-1.98528	0.0471129	0.798735
ENSMUSG00000096810	processed_pseudogene	Gm10481	140.42	-0.259012	0.130392	-1.98641	0.0469881	0.798735
ENSMUSG00000097063	lncRNA	Pantr2	4.37699	-2.03688	1.02541	-1.98641	0.046988	0.798735
ENSMUSG00000111950	lncRNA	Gm48893	4.48125	-2.78721	1.40404	-1.98514	0.0471287	0.798735
ENSMUSG00000001380	protein_coding	Hars	3499.94	-0.101281	0.0512588	-1.97588	0.0481685	0.800337
ENSMUSG00000009569	protein_coding	Mrtfb	7587.4	0.183173	0.0927051	1.97587	0.0481695	0.800337
ENSMUSG00000011158	protein_coding	Brf1	1102.3	-0.149922	0.0758233	-1.97726	0.0480127	0.800337
ENSMUSG00000029219	protein_coding	Slc10a4	1040.92	-0.15963	0.0806817	-1.97851	0.047871	0.800337
ENSMUSG00000032042	protein_coding	Srpr	2043.1	0.108516	0.0548934	1.97685	0.0480581	0.800337
ENSMUSG00000034664	protein_coding	Itga2b	118.791	-0.439419	0.222465	-1.97523	0.0482424	0.800337
ENSMUSG00000034997	protein_coding	Htr2a	447.77	0.416843	0.210931	1.9762	0.0481317	0.800337
ENSMUSG00000041997	protein_coding	Tlk1	2422.98	0.192007	0.097154	1.97631	0.0481193	0.800337
ENSMUSG00000050565	protein_coding	Tor1aip2	775.159	-0.147594	0.0747417	-1.97472	0.0483004	0.800337
ENSMUSG00000056899	protein_coding	Immp2l	117.027	-0.358444	0.181517	-1.97471	0.0483014	0.800337
ENSMUSG00000062014	protein_coding	Gmfb	4433.5	0.102214	0.0517483	1.97521	0.048244	0.800337
ENSMUSG00000067149	protein_coding	Jchain	26.5219	-0.806482	0.408062	-1.97637	0.0481129	0.800337
ENSMUSG00000117839	lncRNA	Gm50251	4.87926	-1.64313	0.830484	-1.97852	0.0478696	0.800337
ENSMUSG00000001270	protein_coding	Ckb	57772.8	-0.140859	0.0713577	-1.97399	0.048383	0.800881
ENSMUSG00000019179	protein_coding	Mdh2	12854.2	-0.136664	0.0692839	-1.97252	0.04855	0.800881
ENSMUSG00000025199	protein_coding	Chuk	270.262	0.287572	0.145766	1.97283	0.0485145	0.800881
ENSMUSG00000071649	protein_coding	B3gat3	2250.87	-0.160347	0.0812894	-1.97255	0.0485469	0.800881
ENSMUSG00000098027	lncRNA	Gm27004	9.61392	-1.16366	0.589886	-1.97269	0.0485307	0.800881
ENSMUSG00000021576	protein_coding	Pdcd6	2042.17	-0.194283	0.0986892	-1.96864	0.0489947	0.802081
ENSMUSG00000024066	protein_coding	Xdh	19.2811	0.906254	0.460174	1.96937	0.0489106	0.802081
ENSMUSG00000026611	protein_coding	Spata17	5.06219	-1.72711	0.876429	-1.97062	0.0487676	0.802081
ENSMUSG00000026662	protein_coding	Sephs1	476.033	0.243876	0.123913	1.96811	0.049055	0.802081
ENSMUSG00000032228	protein_coding	Tcf12	545.392	0.193692	0.0983308	1.9698	0.0488612	0.802081
ENSMUSG00000045259	protein_coding	Klhdc9	264.408	-0.28261	0.143416	-1.97056	0.0487742	0.802081
ENSMUSG00000046865	protein_coding	Fbl	1012.57	-0.152283	0.0773477	-1.96881	0.0489745	0.802081
ENSMUSG00000049357	protein_coding	Brd8dc	3.4808	-2.75561	1.39842	-1.97051	0.0487794	0.802081
ENSMUSG00000063887	protein_coding	Nlgn1	1693.07	0.181213	0.0920493	1.96865	0.0489934	0.802081
ENSMUSG00000092274	lncRNA	Neat1	186.784	-0.301918	0.1534	-1.96818	0.0490476	0.802081
ENSMUSG00000060377	protein_coding	Rpl36a-ps1	18.3762	-0.82346	0.418721	-1.9666	0.0492288	0.804215
ENSMUSG00000043913	protein_coding	Ccdc60	22.1601	-1.04347	0.53084	-1.9657	0.0493332	0.805212
ENSMUSG00000001983	protein_coding	Taco1	272.439	-0.21707	0.110562	-1.96334	0.0496067	0.807893
ENSMUSG00000025410	protein_coding	Dctn2	6989.92	-0.118715	0.0604716	-1.96316	0.0496281	0.807893
ENSMUSG00000069862	processed_pseudogene	Rps12-ps9	27.7387	-1.17761	0.599835	-1.96322	0.0496206	0.807893
ENSMUSG00000001323	protein_coding	Srr	1731.73	0.173964	0.0886921	1.96144	0.0498275	0.808074
ENSMUSG00000001424	protein_coding	Snd1	3864.76	-0.101995	0.051986	-1.96197	0.0497663	0.808074
ENSMUSG00000026773	protein_coding	Pfkfb3	755.89	0.184675	0.0941239	1.96204	0.0497581	0.808074
ENSMUSG00000067336	protein_coding	Bmpr2	4029.42	0.147639	0.0752805	1.96119	0.0498569	0.808074
ENSMUSG00000079067	processed_pseudogene	Hmgn2-ps1	38.7437	-0.75609	0.385441	-1.96162	0.0498067	0.808074
ENSMUSG00000045268	protein_coding	Zfp691	103.448	-0.444468	0.226731	-1.96033	0.0499573	0.80829
ENSMUSG00000053332	lncRNA	Gas5	1824.05	-0.201515	0.102796	-1.96034	0.0499559	0.80829
FEMALE DEGs
GeneID	Type	Gene symbol	baseMean	log2FoldChange	lfcSE	stat	pvalue	padj
ENSMUSG00000029020	protein_coding	Mfn2	5181.84	-1.48522	0.0530184	-28.0134	1.1169e-172	2.12289e-168
ENSMUSG00000059423	protein_coding	Zfp933	270.248	-1.35975	0.102703	-13.2396	5.18376e-40	4.92639e-36
ENSMUSG00000117465	lncRNA	Gm49980	361.869	2.26584	0.199729	11.3446	7.88872e-30	4.99803e-26
ENSMUSG00000105703	lncRNA	Gm43305	192.529	1.93116	0.171252	11.2767	1.71003e-29	8.12561e-26
ENSMUSG00000063524	protein_coding	Eno1	21126.2	-0.747891	0.071798	-10.4166	2.08286e-25	7.91777e-22
ENSMUSG00000040860	protein_coding	Crocc	2253.08	-1.05751	0.119961	-8.81546	1.19196e-18	3.77595e-15
ENSMUSG00000029001	protein_coding	Fbxo44	1812.47	-0.643644	0.075821	-8.48899	2.08439e-17	5.65972e-14
ENSMUSG00000070605	protein_coding	Zfp992	47.3493	2.33816	0.284724	8.21204	2.17469e-16	5.16679e-13
ENSMUSG00000105558	processed_pseudogene	Gm5855	103.407	2.18308	0.303908	7.18336	6.80167e-13	1.43644e-09
ENSMUSG00000114737	processed_pseudogene	Gm8483	33.4357	2.61992	0.416682	6.28759	3.2244e-10	6.12862e-07
ENSMUSG00000064193	processed_pseudogene	Gm4735	1282.95	0.769526	0.123354	6.23837	4.42144e-10	7.63985e-07
ENSMUSG00000057751	protein_coding	Megf6	101.029	-1.6319	0.266898	-6.11434	9.69594e-10	1.53576e-06
ENSMUSG00000036949	protein_coding	Slc39a12	199.636	0.691512	0.120855	5.72183	1.05385e-08	1.54081e-05
ENSMUSG00000081824	processed_pseudogene	Ndufs5-ps	602.241	1.52017	0.300854	5.05285	4.35272e-07	0.000590944
ENSMUSG00000028979	protein_coding	Masp2	12.0954	3.8084	0.852493	4.46737	7.91866e-06	0.00930276
ENSMUSG00000047945	protein_coding	Marcksl1	2115.2	0.440397	0.0988153	4.45677	8.32046e-06	0.00930276
ENSMUSG00000078495	protein_coding	Zfp984	32.9427	-1.33564	0.298784	-4.47023	7.81352e-06	0.00930276
ENSMUSG00000050783	protein_coding	Htr1f	67.2675	-0.835346	0.189913	-4.39857	1.08968e-05	0.0115065
ENSMUSG00000020805	protein_coding	Slc13a5	71.5375	0.800215	0.188182	4.25235	2.11534e-05	0.0211612
ENSMUSG00000019428	protein_coding	Fkbp8	13466.9	-0.182303	0.0431648	-4.22343	2.40611e-05	0.0228665
ENSMUSG00000097929	protein_coding	Tunar	1325.01	0.330875	0.0815057	4.05953	4.91705e-05	0.044504
ENSMUSG00000046341	processed_pseudogene	Gm11223	325.298	0.563683	0.139584	4.0383	5.38395e-05	0.0465149
ENSMUSG00000058064	processed_pseudogene	Gm10036	311.299	1.44858	0.366999	3.94708	7.91088e-05	0.0653748
ENSMUSG00000061859	protein_coding	Patj	648.912	0.49331	0.125853	3.91973	8.86495e-05	0.0702067
ENSMUSG00000038530	protein_coding	Rgs4	8464.31	-0.330621	0.0848664	-3.89578	9.78813e-05	0.0743813
ENSMUSG00000040964	protein_coding	Arhgef10l	1043.12	-0.37056	0.0953482	-3.88639	0.000101748	0.0743813
ENSMUSG00000020415	protein_coding	Pttg1	535.213	-0.458372	0.120095	-3.81675	0.000135221	0.0817528
ENSMUSG00000024665	protein_coding	Fads2	1377.27	0.231973	0.0605023	3.83411	0.00012602	0.0817528
ENSMUSG00000038762	protein_coding	Abcf1	3407.55	-0.174146	0.0457063	-3.8101	0.000138911	0.0817528
ENSMUSG00000054408	protein_coding	Spcs3	2042.8	-0.211428	0.0555692	-3.80476	0.000141939	0.0817528
ENSMUSG00000060572	protein_coding	Mfap2	36.5937	-1.38099	0.359515	-3.84125	0.000122411	0.0817528
ENSMUSG00000095407	protein_coding	Tmem200c	211.984	0.592355	0.155081	3.81964	0.000133645	0.0817528
ENSMUSG00000111837	transcribed_unprocessed_pseudogene	Gm47135	20.4174	1.44105	0.376383	3.82869	0.000128828	0.0817528
ENSMUSG00000112003	processed_pseudogene	Gm4864	16.5789	3.44362	0.917703	3.75243	0.000175126	0.0979003
ENSMUSG00000050022	protein_coding	Amz1	841.861	-0.351664	0.0943066	-3.72894	0.000192285	0.104422
ENSMUSG00000079157	protein_coding	Fam155a	1679.77	0.412086	0.111686	3.68967	0.000224547	0.118555
ENSMUSG00000019715	protein_coding	Gle1	1412.74	-0.189015	0.0513323	-3.68219	0.000231236	0.118787
ENSMUSG00000016194	protein_coding	Hsd11b1	35.0954	1.17951	0.321586	3.66778	0.000244662	0.120923
ENSMUSG00000020422	protein_coding	Tns3	383.681	0.41641	0.113643	3.66419	0.000248119	0.120923
ENSMUSG00000032036	protein_coding	Kirrel3	2570.63	-0.234467	0.0642902	-3.64701	0.000265315	0.122996
ENSMUSG00000039254	protein_coding	Pomt1	252.082	-0.416267	0.114067	-3.64931	0.000262947	0.122996
ENSMUSG00000044365	protein_coding	Cxxc4	1163.51	0.304444	0.0838574	3.6305	0.000282874	0.128014
ENSMUSG00000042116	protein_coding	Vwa1	359.255	0.362213	0.100107	3.61825	0.000296603	0.131106
ENSMUSG00000045689	protein_coding	Pcdhb4	64.3716	0.92965	0.257661	3.60804	0.000308521	0.133274
ENSMUSG00000096988	lncRNA	A930029G22Rik	14.4927	1.7279	0.481038	3.59201	0.000328132	0.138596
ENSMUSG00000052397	protein_coding	Ezr	542.849	0.362316	0.10112	3.58305	0.000339606	0.140324
ENSMUSG00000041594	protein_coding	Tmtc4	296.872	0.483819	0.135863	3.56109	0.000369322	0.149355
ENSMUSG00000027358	protein_coding	Bmp2	168.428	0.590539	0.166411	3.54868	0.000387173	0.153312
ENSMUSG00000029022	protein_coding	Miip	71.7772	-0.819574	0.234029	-3.50202	0.000461742	0.175527
ENSMUSG00000073733	protein_coding	Cplane2	25.7258	-1.63189	0.465888	-3.50275	0.000460475	0.175527
ENSMUSG00000073633	protein_coding	Fbxo36	39.5332	0.879252	0.251621	3.49434	0.000475229	0.177111
ENSMUSG00000025650	protein_coding	Col7a1	10.3766	2.65405	0.773	3.43344	0.000595965	0.215652
ENSMUSG00000049252	protein_coding	Lrp1b	825.509	-0.287497	0.08404	-3.42095	0.000624026	0.215652
ENSMUSG00000057895	protein_coding	Zfp105	89.2743	0.6853	0.199813	3.4297	0.000604242	0.215652
ENSMUSG00000110631	lncRNA	Gm42047	211.419	0.532428	0.155621	3.4213	0.000623215	0.215652
ENSMUSG00000052889	protein_coding	Prkcb	14668	-0.190202	0.0558837	-3.40354	0.000665184	0.22577
ENSMUSG00000031885	protein_coding	Cbfb	198.232	0.543867	0.160044	3.39823	0.000678243	0.226164
ENSMUSG00000025480	protein_coding	Syce1	4.46842	3.71712	1.09642	3.39023	0.000698329	0.228847
ENSMUSG00000006270	protein_coding	Vax1	55.6014	0.794747	0.23651	3.36032	0.000778534	0.238671
ENSMUSG00000008540	protein_coding	Mgst1	78.863	0.703686	0.208806	3.37004	0.000751576	0.238671
ENSMUSG00000021234	protein_coding	Fam161b	397.773	-0.345528	0.102611	-3.36736	0.000758917	0.238671
ENSMUSG00000041632	protein_coding	Mrps27	937.671	-0.258179	0.0768305	-3.36037	0.000778376	0.238671
ENSMUSG00000001424	protein_coding	Snd1	3903.3	-0.148363	0.0443585	-3.34464	0.000823906	0.248571
ENSMUSG00000004366	protein_coding	Sst	13016.2	-0.258808	0.0775541	-3.33713	0.000846483	0.249288
ENSMUSG00000059040	protein_coding	Eno1b	3588.59	1.87695	0.562777	3.33516	0.000852512	0.249288
ENSMUSG00000038650	protein_coding	Rnh1	1308.6	-0.310211	0.0931312	-3.33091	0.000865639	0.249291
ENSMUSG00000051007	protein_coding	Gatd1	885.568	-0.313869	0.0946915	-3.31464	0.000917604	0.256484
ENSMUSG00000086938	lncRNA	4930481A15Rik	23.2987	-1.43204	0.431501	-3.31873	0.000904288	0.256484
ENSMUSG00000034853	protein_coding	Acot11	277.889	0.390099	0.118412	3.29444	0.000986196	0.269591
ENSMUSG00000050619	protein_coding	Zscan29	99.057	0.60078	0.182467	3.29254	0.000992865	0.269591
ENSMUSG00000030539	protein_coding	Sema4b	288.008	-0.41718	0.127661	-3.26788	0.00108357	0.286047
ENSMUSG00000032942	protein_coding	Ucp3	20.9483	1.40251	0.42869	3.27162	0.00106933	0.286047
ENSMUSG00000048772	protein_coding	Tmem53	148.079	-0.545266	0.167678	-3.25187	0.00114649	0.298512
ENSMUSG00000027882	protein_coding	Stxbp3	411.486	-0.593001	0.18342	-3.23302	0.00122487	0.313974
ENSMUSG00000039488	protein_coding	Cntn5	89.404	-0.815969	0.252937	-3.22598	0.00125543	0.313974
ENSMUSG00000051811	protein_coding	Cox6b2	126.112	0.747549	0.231701	3.22636	0.00125377	0.313974
ENSMUSG00000021061	protein_coding	Sptb	4527.95	-0.362558	0.112634	-3.21889	0.00128688	0.317659
ENSMUSG00000052430	protein_coding	Bmpr1b	146.411	0.687166	0.215321	3.19136	0.00141604	0.34506
ENSMUSG00000001995	protein_coding	Sipa1l2	914.505	0.447197	0.140342	3.18649	0.00144011	0.346483
ENSMUSG00000072972	protein_coding	Adam4	7.03185	-3.09637	0.972863	-3.18274	0.00145889	0.346613
ENSMUSG00000028540	protein_coding	Dph2	379.273	-0.288895	0.0909492	-3.17644	0.00149095	0.346835
ENSMUSG00000044730	protein_coding	9930104L06Rik	536.56	-0.360488	0.113525	-3.1754	0.00149632	0.346835
ENSMUSG00000032667	protein_coding	Pon2	203.655	0.48815	0.154459	3.16039	0.00157561	0.360814
ENSMUSG00000019863	protein_coding	Qrsl1	461.65	-0.354717	0.112671	-3.14826	0.00164246	0.371645
ENSMUSG00000020175	protein_coding	Rab36	633.877	-0.216638	0.069494	-3.11736	0.00182477	0.394625
ENSMUSG00000051617	protein_coding	Krt9	2802.83	-0.404635	0.12951	-3.12436	0.00178193	0.394625
ENSMUSG00000059208	protein_coding	Hnrnpm	5113.4	-0.144628	0.0463998	-3.11699	0.00182707	0.394625
ENSMUSG00000059602	protein_coding	Syn3	163.878	-0.506668	0.162294	-3.12191	0.00179685	0.394625
ENSMUSG00000022545	protein_coding	Ercc4	849.845	-0.21846	0.0703284	-3.10628	0.00189458	0.402879
ENSMUSG00000022752	protein_coding	Tomm70a	13105	-0.193054	0.0621903	-3.10424	0.00190767	0.402879
ENSMUSG00000070304	protein_coding	Scn2b	11464.7	-0.154707	0.0499086	-3.09981	0.00193644	0.40446
ENSMUSG00000036103	protein_coding	Colec12	22.6897	1.17511	0.379516	3.09633	0.0019593	0.404787
ENSMUSG00000058586	protein_coding	Serhl	33.3212	0.870596	0.281518	3.0925	0.00198478	0.405642
ENSMUSG00000026771	protein_coding	Spopl	326.427	0.340615	0.110418	3.08479	0.00203699	0.411883
ENSMUSG00000082194	processed_pseudogene	Gm12444	4.7634	2.57765	0.837459	3.07794	0.00208436	0.417026
ENSMUSG00000008999	protein_coding	Bmp7	155.667	-0.444863	0.147335	-3.01939	0.00253287	0.432418
ENSMUSG00000020923	protein_coding	Ubtf	5037.29	-0.137733	0.0456704	-3.0158	0.00256304	0.432418
ENSMUSG00000021108	protein_coding	Prkch	2392.8	-0.333891	0.110284	-3.02755	0.00246545	0.432418
ENSMUSG00000025172	protein_coding	Ankrd2	50.1704	0.885665	0.290024	3.05376	0.00225993	0.432418
ENSMUSG00000029311	protein_coding	Hsd17b11	802.413	0.264061	0.0872343	3.02703	0.0024697	0.432418
ENSMUSG00000030854	protein_coding	Ptpn5	14434.7	-0.209591	0.0690353	-3.036	0.00239743	0.432418
ENSMUSG00000037544	protein_coding	Dlgap5	5.6225	2.52681	0.834536	3.0278	0.00246338	0.432418
ENSMUSG00000042133	protein_coding	Ppig	3562.18	0.24381	0.0805343	3.02741	0.00246659	0.432418
ENSMUSG00000044700	protein_coding	Tmem201	2367.71	-0.189426	0.0625873	-3.02659	0.00247328	0.432418
ENSMUSG00000045466	protein_coding	Zfp956	523.456	-0.261477	0.0867287	-3.01488	0.0025708	0.432418
ENSMUSG00000069495	protein_coding	Epc2	1113.89	0.188591	0.0620761	3.03807	0.00238101	0.432418
ENSMUSG00000074796	protein_coding	Slc4a11	221.689	-0.499801	0.165489	-3.02014	0.0025266	0.432418
ENSMUSG00000086166	lncRNA	Gm14342	5.44763	2.82154	0.934536	3.01919	0.0025345	0.432418
ENSMUSG00000087259	lncRNA	2610035D17Rik	274.384	-0.524951	0.173356	-3.02816	0.00246045	0.432418
ENSMUSG00000092384	lncRNA	Gm4189	11.1023	-2.25392	0.741939	-3.03788	0.0023825	0.432418
ENSMUSG00000106294	processed_pseudogene	Gm8539	10.7145	2.14578	0.701732	3.05783	0.00222944	0.432418
ENSMUSG00000107709	lncRNA	9430018G01Rik	5.60759	-2.86554	0.941885	-3.04234	0.00234744	0.432418
ENSMUSG00000014158	protein_coding	Trpv4	23.5234	-1.3053	0.436251	-2.99209	0.00277074	0.453996
ENSMUSG00000063245	protein_coding	Zfp993	7.60965	3.06116	1.02177	2.99594	0.00273598	0.453996
ENSMUSG00000114752	lncRNA	Gm35110	6.10381	2.96668	0.990983	2.99368	0.00275639	0.453996
ENSMUSG00000116594	protein_coding	Gm49601	18.56	-1.80376	0.604037	-2.98618	0.00282487	0.458908
ENSMUSG00000005360	protein_coding	Slc1a3	2894.36	0.297174	0.101899	2.91637	0.00354128	0.46464
ENSMUSG00000019773	protein_coding	Fbxo5	18.9338	1.29203	0.44495	2.90376	0.00368714	0.46464
ENSMUSG00000020387	protein_coding	Jade2	1956.67	-0.170541	0.0573837	-2.97194	0.00295924	0.46464
ENSMUSG00000020608	protein_coding	Smc6	1020.96	0.228165	0.0772637	2.95307	0.00314632	0.46464
ENSMUSG00000021186	protein_coding	Fbln5	42.4346	-0.698731	0.238962	-2.92403	0.00345535	0.46464
ENSMUSG00000021702	protein_coding	Thbs4	22.6323	1.8638	0.640527	2.9098	0.0036166	0.46464
ENSMUSG00000024107	protein_coding	Lhcgr	11.8211	-1.54897	0.533351	-2.90422	0.00368175	0.46464
ENSMUSG00000024592	protein_coding	C330018D20Rik	342.341	0.303075	0.102959	2.94365	0.00324368	0.46464
ENSMUSG00000025017	protein_coding	Pik3ap1	24.7172	-1.06854	0.367163	-2.91026	0.00361123	0.46464
ENSMUSG00000026202	protein_coding	Tuba4a	13585.4	-0.202407	0.0696876	-2.90449	0.00367847	0.46464
ENSMUSG00000026226	protein_coding	Spata3	5.11816	2.69747	0.919481	2.93368	0.00334967	0.46464
ENSMUSG00000027737	protein_coding	Slc7a11	155.465	0.622414	0.214374	2.9034	0.0036913	0.46464
ENSMUSG00000028348	protein_coding	Cavin4	7.58155	-2.25405	0.77442	-2.91063	0.00360703	0.46464
ENSMUSG00000028833	protein_coding	Ncdn	61153.8	-0.23003	0.0779499	-2.951	0.00316748	0.46464
ENSMUSG00000030220	protein_coding	Arhgdib	240.769	-0.40754	0.13925	-2.92667	0.00342613	0.46464
ENSMUSG00000030707	protein_coding	Coro1a	2951	-0.159549	0.054171	-2.94528	0.00322661	0.46464
ENSMUSG00000036422	protein_coding	Pcdh8	1691.72	0.458519	0.155034	2.95753	0.0031011	0.46464
ENSMUSG00000036966	protein_coding	Spryd3	6291.7	-0.111247	0.0376838	-2.95211	0.00315613	0.46464
ENSMUSG00000038128	protein_coding	Camk4	1476.01	-0.291629	0.0988826	-2.94924	0.00318553	0.46464
ENSMUSG00000042757	protein_coding	Tmem108	192.716	0.553052	0.185695	2.97828	0.00289869	0.46464
ENSMUSG00000044496	protein_coding	2510039O18Rik	667.431	-0.214342	0.0731036	-2.93202	0.00336762	0.46464
ENSMUSG00000057572	protein_coding	Zbtb8os	480.342	0.380836	0.130804	2.9115	0.003597	0.46464
ENSMUSG00000058135	protein_coding	Gstm1	1204.82	0.276525	0.0934736	2.95832	0.0030932	0.46464
ENSMUSG00000058809	processed_pseudogene	Hspd1-ps3	283.107	-0.374923	0.128508	-2.9175	0.00352853	0.46464
ENSMUSG00000059864	protein_coding	Olfr1393	106.919	-0.685594	0.235121	-2.91592	0.00354645	0.46464
ENSMUSG00000067189	processed_pseudogene	Gm7335	97.4863	0.471297	0.161208	2.92353	0.0034609	0.46464
ENSMUSG00000068522	protein_coding	Aard	67.6089	-0.587995	0.200111	-2.93835	0.00329968	0.46464
ENSMUSG00000071793	transcribed_unprocessed_pseudogene	2610005L07Rik	82.7541	0.589693	0.199009	2.96315	0.00304508	0.46464
ENSMUSG00000079547	protein_coding	H2-DMb1	24.9916	0.98624	0.336581	2.93017	0.00338778	0.46464
ENSMUSG00000083889	processed_pseudogene	E530001F21Rik	7.01593	-2.47679	0.846782	-2.92495	0.00344513	0.46464
ENSMUSG00000085241	lncRNA	Snhg3	46.4878	0.936409	0.315457	2.96842	0.00299333	0.46464
ENSMUSG00000103454	processed_pseudogene	Gm34303	3.84542	-3.10119	1.04417	-2.97002	0.00297781	0.46464
ENSMUSG00000111357	lncRNA	Gm6980	6.82545	-2.15426	0.73991	-2.91151	0.00359683	0.46464
ENSMUSG00000115867	lncRNA	Gm17753	21.5395	1.06433	0.363563	2.9275	0.003417	0.46464
ENSMUSG00000034324	protein_coding	Tmem132c	146.989	0.820027	0.282764	2.90004	0.00373111	0.465401
ENSMUSG00000051985	protein_coding	Igfn1	11.0708	2.21358	0.763628	2.89877	0.00374632	0.465401
ENSMUSG00000023944	protein_coding	Hsp90ab1	68494.4	-0.0997115	0.0345592	-2.88524	0.0039112	0.470508
ENSMUSG00000024517	protein_coding	Grp	15.4901	1.45533	0.504264	2.88605	0.00390116	0.470508
ENSMUSG00000028807	protein_coding	Zbtb8a	190.193	-0.627327	0.217419	-2.88534	0.00390991	0.470508
ENSMUSG00000032349	protein_coding	Elovl5	1098.16	0.282487	0.0978853	2.8859	0.003903	0.470508
ENSMUSG00000049154	protein_coding	Fam183b	37.2661	0.942197	0.326159	2.88877	0.00386755	0.470508
ENSMUSG00000024411	protein_coding	Aqp4	325.081	0.377496	0.131127	2.87886	0.0039912	0.47413
ENSMUSG00000110373	lncRNA	Gm42303	42.4953	-0.693898	0.240983	-2.87945	0.00398374	0.47413
ENSMUSG00000005204	protein_coding	Senp3	1899.23	-0.143651	0.0499518	-2.87579	0.00403013	0.474148
ENSMUSG00000040836	protein_coding	Gpr161	321.09	0.325276	0.113142	2.87492	0.00404124	0.474148
ENSMUSG00000023262	protein_coding	Acy1	687.98	-0.289596	0.101136	-2.86344	0.00419065	0.482738
ENSMUSG00000032116	protein_coding	Stt3a	895.562	0.210995	0.0736298	2.86562	0.00416192	0.482738
ENSMUSG00000086404	lncRNA	Gm6787	4.12988	-2.74125	0.957151	-2.86397	0.0041837	0.482738
ENSMUSG00000049657	protein_coding	Zbtb5	200.465	-0.350829	0.122642	-2.86059	0.00422858	0.484162
ENSMUSG00000051235	protein_coding	Gen1	19.5213	1.37562	0.481207	2.85869	0.00425396	0.484162
ENSMUSG00000017493	protein_coding	Igfbp4	2436.27	-0.275708	0.0968765	-2.84598	0.00442755	0.487913
ENSMUSG00000021379	protein_coding	Id4	4389.69	-0.281252	0.0988292	-2.84584	0.00442946	0.487913
ENSMUSG00000024378	protein_coding	Stard4	655.097	-0.209944	0.0738408	-2.84319	0.0044664	0.487913
ENSMUSG00000031751	protein_coding	Amfr	5911.89	-0.131132	0.045997	-2.85089	0.00435971	0.487913
ENSMUSG00000032294	protein_coding	Pkm	65308.2	-0.113291	0.0398254	-2.84469	0.00444543	0.487913
ENSMUSG00000041879	protein_coding	Ipo9	2385.68	-0.130104	0.0457601	-2.84318	0.00446661	0.487913
ENSMUSG00000043496	protein_coding	Tril	212.106	0.38047	0.133665	2.84644	0.00442109	0.487913
ENSMUSG00000031119	protein_coding	Gpc4	265.294	0.753004	0.265031	2.84119	0.00449458	0.488163
ENSMUSG00000000560	protein_coding	Gabra2	2841.88	-0.220537	0.0779438	-2.82944	0.00466292	0.49034
ENSMUSG00000020585	protein_coding	Laptm4a	3093.63	0.145987	0.0515189	2.83366	0.00460185	0.49034
ENSMUSG00000029701	protein_coding	Rbm28	1265.61	-0.222661	0.0785834	-2.83344	0.00460505	0.49034
ENSMUSG00000037211	protein_coding	Spry1	107.493	0.522483	0.185033	2.82373	0.00474681	0.49034
ENSMUSG00000053286	protein_coding	Trmt1l	911.767	0.207592	0.073507	2.82411	0.00474118	0.49034
ENSMUSG00000053550	protein_coding	Shisa7	2907.28	-0.241394	0.0852623	-2.8312	0.00463741	0.49034
ENSMUSG00000055137	protein_coding	Sugct	45.6651	0.852039	0.301404	2.8269	0.00470008	0.49034
ENSMUSG00000056215	protein_coding	Lrguk	88.4894	0.613787	0.216705	2.83236	0.00462053	0.49034
ENSMUSG00000108030	lncRNA	9530062K07Rik	18.9581	1.20991	0.427766	2.82844	0.00467757	0.49034
ENSMUSG00000021238	protein_coding	Aldh6a1	552.632	0.361319	0.128193	2.81856	0.00482395	0.493254
ENSMUSG00000025203	protein_coding	Scd2	16656.9	0.113052	0.0401457	2.81605	0.00486182	0.493254
ENSMUSG00000027669	protein_coding	Gnb4	2113.03	-0.142666	0.0506786	-2.81511	0.00487607	0.493254
ENSMUSG00000038011	protein_coding	Dnah10	10.2096	-3.11033	1.10494	-2.81493	0.00487882	0.493254
ENSMUSG00000026657	protein_coding	Frmd4a	616.679	0.252188	0.0897731	2.80917	0.00496689	0.496872
ENSMUSG00000052957	protein_coding	Gas1	93.4485	0.528861	0.188198	2.81013	0.00495217	0.496872
ENSMUSG00000001666	protein_coding	Ddt	351.351	0.327654	0.116735	2.80682	0.00500337	0.497901
ENSMUSG00000021686	protein_coding	Ap3b1	1087.1	-0.233277	0.0833034	-2.80032	0.00510513	0.502763
ENSMUSG00000029401	protein_coding	Rilpl2	412.757	-0.39493	0.140985	-2.80122	0.00509104	0.502763
ENSMUSG00000075316	protein_coding	Scn9a	105.403	-0.745261	0.266457	-2.79693	0.00515912	0.505461
ENSMUSG00000096956	lncRNA	Snhg18	8.54432	-1.73812	0.623274	-2.7887	0.00529204	0.515824
ENSMUSG00000002257	protein_coding	Def6	30.9053	-0.987716	0.35552	-2.77823	0.00546557	0.525206
ENSMUSG00000047259	protein_coding	Mc4r	57.0905	0.771251	0.277638	2.7779	0.00547118	0.525206
ENSMUSG00000060680	processed_pseudogene	Gm8894	94.6558	0.453484	0.163073	2.78087	0.0054214	0.525206
ENSMUSG00000011658	protein_coding	Fuz	468.602	0.275694	0.0993679	2.77448	0.00552909	0.527199
ENSMUSG00000036022	protein_coding	Fam122b	131.97	0.593582	0.214027	2.7734	0.00554741	0.527199
ENSMUSG00000036775	protein_coding	Decr2	636.83	-0.204455	0.0737896	-2.77078	0.00559214	0.528805
ENSMUSG00000021796	protein_coding	Bmpr1a	818.792	0.21133	0.0765241	2.76162	0.00575162	0.536728
ENSMUSG00000022112	protein_coding	Gpc5	348.99	0.382608	0.138571	2.7611	0.00576064	0.536728
ENSMUSG00000022401	protein_coding	Xpnpep3	372.956	-0.266633	0.0965155	-2.76259	0.00573451	0.536728
ENSMUSG00000029657	protein_coding	Hsph1	13246.3	-0.149359	0.0542017	-2.75562	0.00585806	0.536758
ENSMUSG00000039660	protein_coding	Spout1	1065.49	-0.225591	0.0818777	-2.75522	0.00586527	0.536758
ENSMUSG00000074637	protein_coding	Sox2	766.374	0.274397	0.099438	2.75948	0.00578935	0.536758
ENSMUSG00000114970	TEC	Gm49069	5.2518	2.71203	0.984498	2.75474	0.00587393	0.536758
ENSMUSG00000047719	protein_coding	Ubiad1	257.147	0.438684	0.159407	2.75198	0.00592354	0.538702
ENSMUSG00000029003	protein_coding	Mad2l2	231.189	0.301721	0.109799	2.74794	0.00599709	0.542794
ENSMUSG00000015869	protein_coding	Prpsap1	1040.26	-0.21296	0.0776534	-2.74244	0.00609849	0.549355
ENSMUSG00000013089	protein_coding	Etv5	1481.98	-0.26754	0.0977262	-2.73765	0.00618796	0.552181
ENSMUSG00000020930	protein_coding	Ccdc103	146.976	-0.462745	0.16899	-2.73829	0.00617588	0.552181
ENSMUSG00000030284	protein_coding	Creld1	4602.04	-0.134412	0.0491513	-2.73465	0.00624467	0.554638
ENSMUSG00000051705	protein_coding	Senp8	169.116	0.359536	0.131643	2.73115	0.00631138	0.555373
ENSMUSG00000103800	protein_coding	Pcdha8	10.0955	-2.2182	0.812176	-2.73118	0.00631085	0.555373
ENSMUSG00000020411	protein_coding	Nipal4	11.2597	1.59638	0.585984	2.72427	0.00644437	0.56142
ENSMUSG00000042489	protein_coding	Clspn	60.7725	-0.897359	0.329523	-2.72321	0.00646518	0.56142
ENSMUSG00000061062	processed_pseudogene	Hdac1-ps	73.3704	0.869637	0.319364	2.72303	0.00646872	0.56142
ENSMUSG00000044017	protein_coding	Adgrd1	57.761	-0.693513	0.254899	-2.72073	0.00651372	0.562756
ENSMUSG00000032698	protein_coding	Lmo2	1103.84	-0.27074	0.0997395	-2.71447	0.00663818	0.565794
ENSMUSG00000034105	protein_coding	Meak7	366.068	-0.311346	0.114674	-2.71507	0.00662626	0.565794
ENSMUSG00000054252	protein_coding	Fgfr3	402.627	0.280764	0.103363	2.71629	0.00660173	0.565794
ENSMUSG00000020738	protein_coding	Sumo2	1702.92	0.163893	0.0605254	2.70784	0.00677223	0.572666
ENSMUSG00000039601	protein_coding	Rcan2	7120.01	-0.12737	0.0470446	-2.70742	0.00678078	0.572666
ENSMUSG00000094392	processed_pseudogene	Gm3788	95.1243	-0.582075	0.215103	-2.70603	0.0068092	0.572666
ENSMUSG00000005413	protein_coding	Hmox1	95.2313	0.431226	0.159899	2.69686	0.00699962	0.575939
ENSMUSG00000020300	protein_coding	Cpeb4	1618.87	0.179898	0.0665719	2.7023	0.00688611	0.575939
ENSMUSG00000030835	protein_coding	Nomo1	5417.65	-0.119895	0.044435	-2.69821	0.00697131	0.575939
ENSMUSG00000059479	protein_coding	B3gnt8	13.3027	-1.26647	0.469573	-2.69707	0.00699529	0.575939
ENSMUSG00000113198	processed_pseudogene	Gm6988	6.63097	1.77164	0.656168	2.69998	0.00693438	0.575939
ENSMUSG00000001143	protein_coding	Lman2l	1257.17	-0.238961	0.0887439	-2.6927	0.00708756	0.577854
ENSMUSG00000020475	protein_coding	Pgam2	934.473	0.235459	0.0877506	2.68328	0.0072905	0.577854
ENSMUSG00000020521	protein_coding	Rnft1	176.398	0.396753	0.147596	2.6881	0.00718589	0.577854
ENSMUSG00000020522	protein_coding	Mfap3	474.537	0.283671	0.105686	2.68411	0.00727239	0.577854
ENSMUSG00000033285	protein_coding	Wdr3	495.049	0.251672	0.0937863	2.68346	0.00728641	0.577854
ENSMUSG00000034254	protein_coding	Agpat1	4091.94	-0.162787	0.0605615	-2.68796	0.00718907	0.577854
ENSMUSG00000039450	protein_coding	Dcxr	267.253	0.603173	0.224852	2.68254	0.00730661	0.577854
ENSMUSG00000059713	protein_coding	Rcan3	1398.62	-0.206003	0.0764722	-2.69383	0.00706352	0.577854
ENSMUSG00000060950	protein_coding	Trmt61a	870.365	-0.192987	0.0719668	-2.68161	0.00732692	0.577854
ENSMUSG00000070345	protein_coding	Hsf5	5.63308	2.58189	0.962215	2.68328	0.00729035	0.577854
ENSMUSG00000055818	lncRNA	A230083G16Rik	16.6869	-1.04057	0.388314	-2.67971	0.00736869	0.578747
ENSMUSG00000040472	protein_coding	Rabggta	1266.79	-0.187237	0.0699458	-2.67689	0.00743084	0.581226
ENSMUSG00000022044	protein_coding	Stmn4	5311.55	-0.162825	0.060937	-2.67202	0.00753965	0.58732
ENSMUSG00000028797	protein_coding	Tmem234	1891.92	0.173749	0.0651415	2.66726	0.00764719	0.588474
ENSMUSG00000043004	protein_coding	Gng2	2199.84	0.339002	0.127057	2.66811	0.00762786	0.588474
ENSMUSG00000062510	protein_coding	Nsl1	46.1814	-0.626418	0.234974	-2.6659	0.0076783	0.588474
ENSMUSG00000114309	lncRNA	Gm48295	20.2477	1.12369	0.421401	2.66656	0.0076632	0.588474
ENSMUSG00000000567	protein_coding	Sox9	236.242	0.512157	0.192376	2.66228	0.00776141	0.592006
ENSMUSG00000003848	protein_coding	Nob1	891.807	0.252176	0.0949991	2.65451	0.00794242	0.592006
ENSMUSG00000036278	protein_coding	Macrod1	208.686	0.322195	0.121234	2.65762	0.00786954	0.592006
ENSMUSG00000046982	protein_coding	Tshz1	3037.91	0.252704	0.0951581	2.65562	0.00791625	0.592006
ENSMUSG00000053647	protein_coding	Gper1	8.07865	1.80843	0.680505	2.65748	0.00787265	0.592006
ENSMUSG00000097923	lncRNA	Gm26577	28.9201	1.00718	0.37916	2.65636	0.00789893	0.592006
ENSMUSG00000099997	processed_pseudogene	Tubb4b-ps2	17.8424	1.32881	0.500308	2.656	0.00790748	0.592006
ENSMUSG00000026275	protein_coding	Ppp1r7	6954.45	-0.147887	0.0557405	-2.65314	0.00797459	0.592022
ENSMUSG00000042293	protein_coding	Gm5617	78.32	0.453913	0.171245	2.65067	0.00803327	0.592022
ENSMUSG00000097812	lncRNA	Gm26812	5.57903	3.14562	1.18698	2.65011	0.00804656	0.592022
ENSMUSG00000102336	lncRNA	Gm37233	28.1958	-0.821878	0.310231	-2.64924	0.00806723	0.592022
ENSMUSG00000081405	processed_pseudogene	Gm13142	8.80789	2.01487	0.761061	2.64744	0.00811026	0.592891
ENSMUSG00000027641	protein_coding	Rbl1	7.57095	-1.64093	0.622299	-2.63688	0.0083672	0.606512
ENSMUSG00000075012	protein_coding	Fjx1	1430.15	0.428186	0.162446	2.63587	0.00839231	0.606512
ENSMUSG00000079111	protein_coding	Kdelr2	579.875	-0.232702	0.088234	-2.63733	0.00835618	0.606512
ENSMUSG00000018589	protein_coding	Glra2	679.512	0.377548	0.143416	2.63254	0.00847497	0.606521
ENSMUSG00000021039	protein_coding	Snw1	3076.53	-0.164144	0.0624146	-2.6299	0.00854094	0.606521
ENSMUSG00000022965	protein_coding	Ifngr2	976.854	0.206081	0.0783747	2.62943	0.00855278	0.606521
ENSMUSG00000031837	protein_coding	Necab2	6535.35	-0.199902	0.0759595	-2.63169	0.00849619	0.606521
ENSMUSG00000039988	protein_coding	Ankrd13c	1931.8	0.152455	0.0579947	2.62877	0.00856935	0.606521
ENSMUSG00000052406	protein_coding	Rexo4	1211.65	-0.199407	0.075872	-2.6282	0.0085839	0.606521
ENSMUSG00000019590	protein_coding	Cyb561	2680.57	-0.164837	0.0628402	-2.62312	0.0087129	0.60732
ENSMUSG00000031209	protein_coding	Heph	30.4012	0.752012	0.286594	2.62396	0.00869138	0.60732
ENSMUSG00000049690	protein_coding	Nckap5	28.9767	0.925528	0.352888	2.62272	0.00872301	0.60732
ENSMUSG00000063931	protein_coding	Pepd	857.554	-0.190201	0.0724934	-2.6237	0.00869809	0.60732
ENSMUSG00000039990	protein_coding	Edrf1	424.711	0.270817	0.103388	2.61943	0.00880757	0.610969
ENSMUSG00000025077	protein_coding	Dclre1a	86.6006	0.600507	0.229628	2.61512	0.00891949	0.612032
ENSMUSG00000036964	protein_coding	Trim17	168.67	-0.448267	0.171385	-2.61555	0.00890832	0.612032
ENSMUSG00000058153	protein_coding	Sez6l	3154.45	0.284408	0.108713	2.61613	0.00889327	0.612032
ENSMUSG00000002799	protein_coding	Jag2	843.138	0.233314	0.0892709	2.61356	0.00896057	0.612638
ENSMUSG00000027951	protein_coding	Adar	5624.45	-0.152523	0.0584617	-2.60893	0.00908246	0.614342
ENSMUSG00000037148	protein_coding	Arhgap10	1030.93	-0.221509	0.0848912	-2.60932	0.00907214	0.614342
ENSMUSG00000107741	transcribed_unprocessed_pseudogene	Gm2011	103.509	-0.434789	0.166587	-2.60998	0.00905463	0.614342
ENSMUSG00000003573	protein_coding	Homer3	193.075	0.466191	0.178816	2.60709	0.00913151	0.61547
ENSMUSG00000030279	protein_coding	C2cd5	1611.49	-0.21014	0.0807065	-2.60376	0.00922068	0.619284
ENSMUSG00000021285	protein_coding	Ppp1r13b	2653.59	-0.133431	0.051425	-2.59467	0.00946824	0.625411
ENSMUSG00000022203	protein_coding	Efs	122.688	0.568245	0.218946	2.59536	0.00944913	0.625411
ENSMUSG00000025217	protein_coding	Btrc	3147.63	-0.158156	0.0609771	-2.59369	0.00949528	0.625411
ENSMUSG00000026611	protein_coding	Spata17	4.70244	2.78163	1.07267	2.59318	0.00950933	0.625411
ENSMUSG00000060730	processed_pseudogene	Gm10086	5.72563	2.07412	0.798733	2.59676	0.00941072	0.625411
ENSMUSG00000097638	protein_coding	Carlr	40.785	-0.793491	0.305479	-2.59753	0.00938966	0.625411
ENSMUSG00000046387	protein_coding	Pcdhb17	592.411	-0.215201	0.0830348	-2.5917	0.00955031	0.625941
ENSMUSG00000036285	protein_coding	Noa1	759.125	-0.230067	0.088983	-2.58552	0.00972324	0.635084
ENSMUSG00000110331	processed_pseudogene	Nudc-ps1	830.523	0.408996	0.158307	2.58356	0.00977853	0.636508
ENSMUSG00000001473	protein_coding	Tubb6	19.8302	1.01497	0.393266	2.58088	0.00985484	0.639286
ENSMUSG00000013766	protein_coding	Ly6g6e	131.415	1.45715	0.566678	2.57139	0.0101291	0.651013
ENSMUSG00000061353	protein_coding	Cxcl12	182.482	0.837389	0.325551	2.57222	0.0101047	0.651013
ENSMUSG00000086213	lncRNA	A330040F15Rik	4.24805	2.57122	1.00006	2.57107	0.0101384	0.651013
ENSMUSG00000003038	protein_coding	Hmgn2	1470.88	-0.25096	0.0979181	-2.56296	0.0103784	0.664186
ENSMUSG00000044033	protein_coding	Ccdc141	62.1511	0.628175	0.245586	2.55786	0.010532	0.671748
ENSMUSG00000020766	protein_coding	Galk1	461.552	0.253792	0.0999557	2.53905	0.0111155	0.674834
ENSMUSG00000022865	protein_coding	Cxadr	387.851	0.264415	0.103978	2.543	0.0109906	0.674834
ENSMUSG00000023826	protein_coding	Prkn	101.12	0.415335	0.163967	2.53303	0.011308	0.674834
ENSMUSG00000026556	protein_coding	Vangl2	209.054	0.367703	0.144905	2.53755	0.011163	0.674834
ENSMUSG00000027434	protein_coding	Nkx2-2	30.4554	1.27116	0.49836	2.55068	0.0107512	0.674834
ENSMUSG00000028176	protein_coding	Lrrc7	1263.21	-0.27156	0.107119	-2.53513	0.0112405	0.674834
ENSMUSG00000028539	protein_coding	Artn	28.2527	1.08982	0.427591	2.54873	0.0108115	0.674834
ENSMUSG00000029004	protein_coding	Kmt2e	1900.27	0.173286	0.0683855	2.53396	0.0112781	0.674834
ENSMUSG00000030083	protein_coding	Abtb1	846.362	-0.270342	0.106651	-2.53482	0.0112504	0.674834
ENSMUSG00000031258	protein_coding	Xkrx	115.784	-0.503386	0.197863	-2.54412	0.0109554	0.674834
ENSMUSG00000031995	protein_coding	St14	34.4858	0.718031	0.28278	2.53918	0.0111112	0.674834
ENSMUSG00000033099	protein_coding	Nol12	747.036	0.194641	0.0767208	2.537	0.0111807	0.674834
ENSMUSG00000038855	protein_coding	Itpkb	274.309	0.353291	0.138582	2.54933	0.0107931	0.674834
ENSMUSG00000041261	protein_coding	Car8	68.7274	0.499937	0.19741	2.53248	0.0113259	0.674834
ENSMUSG00000041390	protein_coding	Mdfic	174.016	0.646118	0.254794	2.53585	0.0112175	0.674834
ENSMUSG00000046561	protein_coding	Arsj	35.565	1.17167	0.458862	2.55342	0.0106669	0.674834
ENSMUSG00000060657	protein_coding	Marf1	2254.62	-0.153291	0.060315	-2.54152	0.0110373	0.674834
ENSMUSG00000095681	protein_coding	Gm8281	21.6871	0.942769	0.369901	2.5487	0.0108124	0.674834
ENSMUSG00000113154	TEC	Gm48713	4.31497	2.73779	1.0775	2.54088	0.0110574	0.674834
ENSMUSG00000116125	lncRNA	Gm41361	6.23648	-2.19074	0.859951	-2.54751	0.0108494	0.674834
ENSMUSG00000116508	lncRNA	Gm49463	39.8027	0.716959	0.283088	2.53264	0.0113208	0.674834
ENSMUSG00000021552	protein_coding	Gkap1	334.115	0.385176	0.152275	2.52948	0.011423	0.678493
ENSMUSG00000044719	protein_coding	E230025N22Rik	17.3568	-1.3886	0.549724	-2.52599	0.0115374	0.67892
ENSMUSG00000070713	protein_coding	Gm10282	260.589	0.303506	0.120153	2.526	0.0115371	0.67892
ENSMUSG00000090236	protein_coding	Car15	45.4261	-0.746597	0.295484	-2.52669	0.0115143	0.67892
ENSMUSG00000039908	protein_coding	Slc26a11	60.0706	0.652872	0.258608	2.52456	0.0115843	0.679575
ENSMUSG00000039851	protein_coding	4932438H23Rik	7.64515	-2.39479	0.949136	-2.52313	0.0116316	0.680252
ENSMUSG00000020021	protein_coding	Fgd6	46.5422	0.695582	0.276173	2.51865	0.0117807	0.682668
ENSMUSG00000022849	protein_coding	Hspbap1	128.667	0.398849	0.158254	2.52032	0.0117249	0.682668
ENSMUSG00000117406	protein_coding	Ntn3	416.168	-0.223843	0.0888378	-2.51969	0.011746	0.682668
ENSMUSG00000032372	protein_coding	Plscr2	6.17717	-2.64008	1.04953	-2.51549	0.0118868	0.684645
ENSMUSG00000063412	protein_coding	Gm10131	249.11	0.358892	0.142644	2.51599	0.0118697	0.684645
ENSMUSG00000014813	protein_coding	Stc1	106.895	0.387593	0.154169	2.51407	0.0119347	0.685324
ENSMUSG00000022489	protein_coding	Pde1b	29555.4	-0.240013	0.0955727	-2.51131	0.0120282	0.687332
ENSMUSG00000062352	protein_coding	Itgb1bp1	1828.22	-0.260604	0.103844	-2.50956	0.0120881	0.687332
ENSMUSG00000062760	protein_coding	Shisal1	941.591	0.344409	0.137193	2.51039	0.0120597	0.687332
ENSMUSG00000075000	protein_coding	Nrbf2	413.334	0.264014	0.105235	2.5088	0.0121143	0.687332
ENSMUSG00000001175	protein_coding	Calm1	72451.1	-0.0757772	0.0303218	-2.4991	0.0124509	0.688015
ENSMUSG00000002249	protein_coding	Tead3	27.0947	0.787237	0.315058	2.4987	0.0124649	0.688015
ENSMUSG00000021109	protein_coding	Hif1a	1997.02	0.173478	0.0694828	2.49671	0.0125351	0.688015
ENSMUSG00000025728	protein_coding	Pigq	1227.1	-0.172003	0.0689258	-2.49548	0.0125788	0.688015
ENSMUSG00000029053	protein_coding	Prkcz	7786.65	-0.155205	0.0622314	-2.49399	0.0126316	0.688015
ENSMUSG00000029710	protein_coding	Ephb4	17.2367	1.64727	0.659508	2.49773	0.0124993	0.688015
ENSMUSG00000032656	protein_coding	Marchf3	72.7268	0.474227	0.189845	2.49798	0.0124905	0.688015
ENSMUSG00000034538	protein_coding	Zfp418	52.8401	-0.571834	0.228274	-2.50504	0.0122438	0.688015
ENSMUSG00000036202	protein_coding	Rif1	314.142	0.242359	0.0967821	2.50417	0.0122738	0.688015
ENSMUSG00000038429	protein_coding	Usp5	9071.43	-0.125363	0.0502716	-2.49371	0.0126416	0.688015
ENSMUSG00000041329	protein_coding	Atp1b2	3201.24	0.20151	0.0806791	2.49767	0.0125013	0.688015
ENSMUSG00000045053	protein_coding	Kcng3	26.2109	-1.01062	0.40538	-2.49303	0.0126659	0.688015
ENSMUSG00000047897	protein_coding	Ripply2	105.802	0.544738	0.217815	2.50092	0.0123871	0.688015
ENSMUSG00000052911	protein_coding	Lamb2	137.472	0.508342	0.203913	2.49293	0.0126693	0.688015
ENSMUSG00000096856	protein_coding	Gm10778	24.2486	1.57052	0.629869	2.49341	0.0126522	0.688015
ENSMUSG00000053510	protein_coding	Nrd1	3187.79	-0.115621	0.0464317	-2.49013	0.0127698	0.690006
ENSMUSG00000059554	protein_coding	Ccdc28a	651.814	-0.238567	0.0958146	-2.48988	0.0127786	0.690006
ENSMUSG00000027313	protein_coding	Chac1	236.591	0.446096	0.179265	2.48847	0.0128292	0.69078
ENSMUSG00000036611	protein_coding	Eepd1	638.172	-0.284367	0.114434	-2.48499	0.0129555	0.693651
ENSMUSG00000041444	protein_coding	Arhgap32	7547.8	-0.175637	0.0706699	-2.48532	0.0129436	0.693651
ENSMUSG00000025731	protein_coding	Mettl26	571.176	0.261126	0.105218	2.48176	0.0130733	0.697992
ENSMUSG00000015656	protein_coding	Hspa8	54737.6	-0.104357	0.0423315	-2.46523	0.0136925	0.704749
ENSMUSG00000018008	protein_coding	Cyth4	100.385	0.431133	0.174934	2.46455	0.0137186	0.704749
ENSMUSG00000022842	protein_coding	Ece2	59.1174	0.575799	0.233594	2.46496	0.0137028	0.704749
ENSMUSG00000024197	protein_coding	Plin3	49.7683	0.564677	0.228158	2.47493	0.013326	0.704749
ENSMUSG00000027109	protein_coding	Sp3	934.44	0.162766	0.0658656	2.47118	0.0134667	0.704749
ENSMUSG00000028599	protein_coding	Tnfrsf1b	27.8941	-0.844912	0.343151	-2.46221	0.0138082	0.704749
ENSMUSG00000028607	protein_coding	Cpt2	79.6042	-0.497559	0.201597	-2.46809	0.0135835	0.704749
ENSMUSG00000031740	protein_coding	Mmp2	14.4463	1.46073	0.591888	2.46792	0.0135899	0.704749
ENSMUSG00000032481	protein_coding	Smarcc1	1934.85	-0.178324	0.072075	-2.47415	0.0133555	0.704749
ENSMUSG00000038371	protein_coding	Sbf2	794.811	-0.200229	0.0813633	-2.46092	0.013858	0.704749
ENSMUSG00000040187	protein_coding	Arntl2	49.4021	0.631674	0.256023	2.46725	0.0136154	0.704749
ENSMUSG00000045180	protein_coding	Shroom2	2818.33	-0.107492	0.0434	-2.47678	0.0132574	0.704749
ENSMUSG00000053965	protein_coding	Pde5a	33.2811	0.991684	0.402854	2.46165	0.0138301	0.704749
ENSMUSG00000085112	lncRNA	A530072M11Rik	8.82336	2.55443	1.0381	2.46068	0.0138673	0.704749
ENSMUSG00000093661	protein_coding	Eif4e3	310.337	0.284863	0.115479	2.4668	0.0136325	0.704749
ENSMUSG00000103746	TEC	1700001G17Rik	4.93108	-2.29789	0.933233	-2.46229	0.0138051	0.704749
ENSMUSG00000104103	processed_pseudogene	Gm9517	44.7698	0.750271	0.303551	2.47164	0.0134494	0.704749
ENSMUSG00000104253	TEC	Gm37174	7.8518	-1.5366	0.621007	-2.47437	0.013347	0.704749
ENSMUSG00000022122	protein_coding	Ednrb	266.333	0.393902	0.160284	2.45752	0.0139899	0.70532
ENSMUSG00000025969	protein_coding	Nrp2	1465.85	0.394959	0.160688	2.45792	0.0139744	0.70532
ENSMUSG00000108366	processed_pseudogene	Gm5586	22.2798	0.90037	0.36617	2.45888	0.013937	0.70532
ENSMUSG00000007872	protein_coding	Id3	146.827	0.46511	0.189445	2.45512	0.0140837	0.705405
ENSMUSG00000019577	protein_coding	Pdk4	52.9748	0.572749	0.233371	2.45424	0.0141181	0.705405
ENSMUSG00000040250	protein_coding	Ints13	427.934	0.243621	0.0992289	2.45515	0.0140827	0.705405
ENSMUSG00000050334	lncRNA	C130071C03Rik	653.909	0.19019	0.0775119	2.45369	0.01414	0.705405
ENSMUSG00000021250	protein_coding	Fos	175.392	0.553229	0.226386	2.44374	0.014536	0.706128
ENSMUSG00000022864	protein_coding	D16Ertd472e	50.8846	0.674233	0.275134	2.45056	0.0142633	0.706128
ENSMUSG00000025236	protein_coding	Adpgk	352.708	0.258991	0.10613	2.44031	0.0146746	0.706128
ENSMUSG00000032135	protein_coding	Mcam	104.578	0.457055	0.186898	2.44547	0.0144662	0.706128
ENSMUSG00000034653	protein_coding	Ythdc2	537.417	-0.255233	0.104478	-2.44294	0.0145682	0.706128
ENSMUSG00000037096	processed_pseudogene	Gm9762	73.3633	0.519118	0.212576	2.44203	0.0146049	0.706128
ENSMUSG00000037242	protein_coding	Clic4	375.388	0.253008	0.103668	2.44055	0.0146648	0.706128
ENSMUSG00000042228	protein_coding	Lyn	32.2275	0.833877	0.341217	2.44384	0.0145321	0.706128
ENSMUSG00000044548	protein_coding	Dact1	91.3789	0.591614	0.241677	2.44795	0.0143672	0.706128
ENSMUSG00000066258	protein_coding	Trim12a	20.731	0.875381	0.358229	2.44363	0.0145403	0.706128
ENSMUSG00000067604	protein_coding	Nms	7.17272	2.14032	0.873643	2.44988	0.0142903	0.706128
ENSMUSG00000076441	protein_coding	Ass1	2609.1	-0.124685	0.0510057	-2.44454	0.0145039	0.706128
ENSMUSG00000103034	protein_coding	Gm8797	179.809	0.352895	0.143989	2.45085	0.0142519	0.706128
ENSMUSG00000118642	pseudogene	ENSMUSG00000118642	9.9146	-2.88822	1.18038	-2.44686	0.0144108	0.706128
ENSMUSG00000097141	TEC	Gm10524	98.2479	-0.394158	0.161714	-2.43738	0.0147942	0.710086
ENSMUSG00000018740	protein_coding	Slc25a35	88.8986	0.55337	0.227155	2.43609	0.0148468	0.710814
ENSMUSG00000003814	protein_coding	Calr	14520.5	-0.11948	0.0493063	-2.42322	0.0153835	0.714902
ENSMUSG00000008035	protein_coding	Mid1ip1	1688.64	0.173958	0.0716541	2.42774	0.0151931	0.714902
ENSMUSG00000020672	protein_coding	Sntg2	182.189	-0.375595	0.154764	-2.42689	0.0152288	0.714902
ENSMUSG00000028931	protein_coding	Kcnab2	8844.3	-0.212335	0.0873583	-2.43062	0.015073	0.714902
ENSMUSG00000029528	protein_coding	Pxn	93.9881	0.485073	0.199807	2.42771	0.0151944	0.714902
ENSMUSG00000030530	protein_coding	Furin	465.588	0.271646	0.112047	2.4244	0.0153339	0.714902
ENSMUSG00000049630	protein_coding	C1ql3	1104.42	1.05939	0.437026	2.42409	0.0153469	0.714902
ENSMUSG00000068417	protein_coding	Pnp2	209.095	-0.350211	0.144456	-2.42434	0.0153364	0.714902
ENSMUSG00000091511	protein_coding	Vmn2r87	11.7361	-1.29439	0.533718	-2.42524	0.0152982	0.714902
ENSMUSG00000096141	protein_coding	Dnah7a	38.9106	0.761517	0.313299	2.43064	0.0150722	0.714902
ENSMUSG00000096210	protein_coding	H1f0	2388.01	0.153948	0.0634251	2.42725	0.0152139	0.714902
ENSMUSG00000113919	lncRNA	Gm34466	3.19443	2.69013	1.10858	2.42665	0.0152388	0.714902
ENSMUSG00000022656	protein_coding	Nectin3	116.065	0.497815	0.205677	2.42037	0.0155046	0.715103
ENSMUSG00000031750	protein_coding	Il34	1724.87	-0.18261	0.0754294	-2.42095	0.0154802	0.715103
ENSMUSG00000047757	protein_coding	Fancb	106.609	-0.459704	0.189989	-2.41963	0.0155363	0.715103
ENSMUSG00000091423	lncRNA	Gm17509	11.7297	-1.25319	0.517936	-2.41958	0.0155384	0.715103
ENSMUSG00000029326	protein_coding	Enoph1	1503.28	-0.13234	0.05475	-2.41718	0.0156414	0.718107
ENSMUSG00000024913	protein_coding	Lrp5	34.8648	0.823047	0.340764	2.4153	0.0157223	0.719448
ENSMUSG00000067872	protein_coding	Ccdc87	81.8115	-0.419086	0.173568	-2.41454	0.0157551	0.719448
ENSMUSG00000074634	protein_coding	Tmem267	489.289	0.262151	0.108602	2.41387	0.0157842	0.719448
ENSMUSG00000107191	lncRNA	Gm43579	4.77478	2.06581	0.856148	2.41292	0.0158254	0.719603
ENSMUSG00000006235	protein_coding	Epor	315.512	-0.327294	0.13576	-2.41083	0.0159164	0.722012
ENSMUSG00000049511	protein_coding	Htr1b	798.387	-0.295617	0.122913	-2.40508	0.0161688	0.728246
ENSMUSG00000055612	protein_coding	Cdca7	60.6875	0.579914	0.241114	2.40514	0.0161662	0.728246
ENSMUSG00000097217	lncRNA	Gm26549	12.4528	1.32134	0.549228	2.40581	0.0161367	0.728246
ENSMUSG00000021177	protein_coding	Tdp1	387.111	0.279939	0.116717	2.39845	0.0164646	0.729548
ENSMUSG00000028211	protein_coding	Trp53inp1	206.047	0.338445	0.141094	2.39872	0.0164523	0.729548
ENSMUSG00000032598	protein_coding	Nckipsd	2002.76	-0.169099	0.0704499	-2.40027	0.0163829	0.729548
ENSMUSG00000041653	protein_coding	Pnpla3	23.0686	-0.843673	0.351127	-2.40276	0.0162719	0.729548
ENSMUSG00000044469	protein_coding	Tnfaip8l1	219.837	-0.356454	0.14854	-2.39972	0.0164075	0.729548
ENSMUSG00000054967	protein_coding	Zfp647	84.4431	0.6177	0.257637	2.39756	0.0165047	0.729548
ENSMUSG00000060681	protein_coding	Slc9a6	3103.79	0.109309	0.0455859	2.39786	0.0164912	0.729548
ENSMUSG00000087403	protein_coding	Kantr	604.992	0.214723	0.0893961	2.40193	0.0163089	0.729548
ENSMUSG00000005043	protein_coding	Sgsh	120.65	0.462508	0.193337	2.39224	0.0167458	0.730986
ENSMUSG00000024622	protein_coding	Hmgxb3	1353.75	-0.162046	0.067705	-2.39341	0.0166926	0.730986
ENSMUSG00000029016	protein_coding	Clcn6	2873.41	0.220165	0.0919773	2.39369	0.0166799	0.730986
ENSMUSG00000029570	protein_coding	Lfng	95.9081	0.416218	0.173919	2.39317	0.0167036	0.730986
ENSMUSG00000038544	protein_coding	Inip	544.898	-0.229326	0.0959076	-2.39111	0.0167975	0.730986
ENSMUSG00000046834	protein_coding	Krt1	183.093	0.440572	0.184269	2.39091	0.0168065	0.730986
ENSMUSG00000096145	protein_coding	Vkorc1	97.657	-0.574679	0.240238	-2.39212	0.0167513	0.730986
ENSMUSG00000024436	protein_coding	Mrps18b	527.292	0.181165	0.0758049	2.38989	0.0168535	0.731357
ENSMUSG00000004837	protein_coding	Grap	25.7315	-0.937014	0.392311	-2.38845	0.0169198	0.731863
ENSMUSG00000028003	protein_coding	Lrat	6.41	-2.45588	1.02844	-2.38796	0.0169422	0.731863
ENSMUSG00000020801	protein_coding	Med31	369.186	-0.248485	0.104202	-2.38464	0.017096	0.736832
ENSMUSG00000002233	protein_coding	Rhoc	80.8762	0.451817	0.190119	2.37649	0.0174781	0.739806
ENSMUSG00000022391	protein_coding	Rangap1	11008.5	-0.0964835	0.0406125	-2.37571	0.0175153	0.739806
ENSMUSG00000026123	protein_coding	Plekhb2	8905.15	-0.0993836	0.0418157	-2.37671	0.017468	0.739806
ENSMUSG00000027676	protein_coding	Ccdc39	220.758	0.318429	0.134015	2.37607	0.0174982	0.739806
ENSMUSG00000032777	protein_coding	Gtf3c1	5136.17	-0.118374	0.0497791	-2.37798	0.0174078	0.739806
ENSMUSG00000035142	protein_coding	Nubpl	218.878	-0.444292	0.186965	-2.37634	0.0174854	0.739806
ENSMUSG00000041506	protein_coding	Rrp9	713.511	-0.19935	0.0839097	-2.37577	0.0175122	0.739806
ENSMUSG00000060534	protein_coding	Dcc	825.595	-0.213792	0.0897592	-2.38184	0.0172262	0.739806
ENSMUSG00000062345	protein_coding	Serpinb2	9.58138	2.99329	1.25776	2.37985	0.0173197	0.739806
ENSMUSG00000025130	protein_coding	P4hb	3660.29	-0.159229	0.0670746	-2.3739	0.0176011	0.740464
ENSMUSG00000068744	protein_coding	Psrc1	175.932	0.441298	0.185908	2.37374	0.0176088	0.740464
ENSMUSG00000000216	protein_coding	Scnn1g	6.0488	-2.77943	1.17408	-2.36733	0.0179172	0.741555
ENSMUSG00000003037	protein_coding	Rab8a	1163.19	0.133424	0.0567827	2.34973	0.0187871	0.741555
ENSMUSG00000006154	protein_coding	Eps8l1	93.3635	0.922435	0.393915	2.34171	0.0191956	0.741555
ENSMUSG00000008140	protein_coding	Emc10	7437.69	-0.119248	0.0504437	-2.36398	0.0180799	0.741555
ENSMUSG00000017009	protein_coding	Sdc4	251.146	0.488052	0.207902	2.34751	0.0188996	0.741555
ENSMUSG00000019139	protein_coding	Isyna1	1950.56	-0.164316	0.0698743	-2.35159	0.0186932	0.741555
ENSMUSG00000020272	protein_coding	Stk10	66.0658	-0.581101	0.245528	-2.36674	0.0179456	0.741555
ENSMUSG00000021374	protein_coding	Nup153	743.747	0.199948	0.0851197	2.34902	0.0188231	0.741555
ENSMUSG00000021385	protein_coding	Ippk	700.583	-0.160537	0.0687606	-2.33472	0.0195581	0.741555
ENSMUSG00000021662	protein_coding	Arhgef28	400.494	0.512326	0.21969	2.33204	0.0196983	0.741555
ENSMUSG00000021760	protein_coding	Gpx8	21.6488	0.952923	0.404989	2.35296	0.0186246	0.741555
ENSMUSG00000022099	protein_coding	Dmtn	9019.27	-0.133541	0.0571868	-2.33517	0.0195344	0.741555
ENSMUSG00000023094	protein_coding	Msrb2	585.434	-0.238282	0.102106	-2.33366	0.0196133	0.741555
ENSMUSG00000024274	transcribed_unprocessed_pseudogene	Zscan30	20.4547	-1.03996	0.43975	-2.36489	0.0180354	0.741555
ENSMUSG00000024831	protein_coding	Ighmbp2	441.645	-0.228137	0.0961759	-2.37208	0.017688	0.741555
ENSMUSG00000024978	protein_coding	Gpam	524.261	0.195998	0.0830267	2.36067	0.0182421	0.741555
ENSMUSG00000028463	protein_coding	Car9	5.78074	-2.18657	0.936519	-2.33478	0.0195548	0.741555
ENSMUSG00000028672	protein_coding	Hmgcl	770.399	-0.180327	0.0767848	-2.34847	0.0188509	0.741555
ENSMUSG00000028857	protein_coding	Tmem222	2285.48	-0.105097	0.0447151	-2.35037	0.0187548	0.741555
ENSMUSG00000029869	protein_coding	Ephb6	1677.57	-0.241473	0.102122	-2.36455	0.0180519	0.741555
ENSMUSG00000030306	protein_coding	Tmtc1	2375.39	-0.208004	0.0891932	-2.33206	0.0196975	0.741555
ENSMUSG00000030551	protein_coding	Nr2f2	66.1587	0.714415	0.302591	2.36099	0.018226	0.741555
ENSMUSG00000030978	protein_coding	Rrm1	477.454	-0.251659	0.107881	-2.33275	0.0196612	0.741555
ENSMUSG00000031245	protein_coding	Hmgn5	364.204	0.338074	0.144562	2.3386	0.0193562	0.741555
ENSMUSG00000031286	protein_coding	Glt28d2	7.20825	2.71986	1.15803	2.3487	0.0188392	0.741555
ENSMUSG00000031538	protein_coding	Plat	418.251	0.241266	0.103164	2.33867	0.0193527	0.741555
ENSMUSG00000031706	protein_coding	Rfx1	476.83	0.307638	0.130031	2.36588	0.0179872	0.741555
ENSMUSG00000032291	protein_coding	Crabp1	430.596	-0.325935	0.139071	-2.34366	0.0190954	0.741555
ENSMUSG00000032355	protein_coding	Mlip	278.921	-0.382572	0.163933	-2.33371	0.019611	0.741555
ENSMUSG00000033763	protein_coding	Mtss2	2619.84	0.179003	0.0758101	2.3612	0.0182157	0.741555
ENSMUSG00000034145	protein_coding	Tmem63c	831.308	-0.203684	0.0870723	-2.33925	0.0193226	0.741555
ENSMUSG00000039834	protein_coding	Zfp335	392.023	-0.226947	0.0966536	-2.34804	0.0188725	0.741555
ENSMUSG00000039835	protein_coding	Nhsl1	105.062	0.795553	0.338225	2.35214	0.0186656	0.741555
ENSMUSG00000042178	protein_coding	Armc5	555.754	-0.201903	0.086608	-2.33122	0.0197415	0.741555
ENSMUSG00000042961	protein_coding	Egflam	17.8459	1.13359	0.484465	2.33989	0.0192895	0.741555
ENSMUSG00000044986	protein_coding	Tst	216.962	0.357488	0.151235	2.36379	0.0180892	0.741555
ENSMUSG00000048915	protein_coding	Efna5	404.872	0.266824	0.113903	2.34255	0.0191526	0.741555
ENSMUSG00000052353	protein_coding	Cemip	76.246	-0.435915	0.186986	-2.33127	0.0197393	0.741555
ENSMUSG00000053617	protein_coding	Sh3pxd2a	1350.02	-0.212284	0.0906923	-2.34071	0.0192473	0.741555
ENSMUSG00000054381	protein_coding	Zfp747	156.766	0.36965	0.158069	2.33854	0.0193592	0.741555
ENSMUSG00000054986	protein_coding	Sec14l3	26.1014	-1.1642	0.497286	-2.3411	0.0192268	0.741555
ENSMUSG00000055912	protein_coding	Tmem150a	62.8432	0.562517	0.241227	2.3319	0.0197059	0.741555
ENSMUSG00000058254	protein_coding	Tspan7	25251.2	-0.125485	0.0532306	-2.35738	0.0184044	0.741555
ENSMUSG00000060090	protein_coding	Rp2	153.066	0.386692	0.164951	2.34428	0.0190636	0.741555
ENSMUSG00000063600	protein_coding	Egfem1	120.055	0.372364	0.158151	2.35448	0.0185487	0.741555
ENSMUSG00000065126	snoRNA	Snord104	27.0904	0.74821	0.320032	2.33792	0.0193915	0.741555
ENSMUSG00000076612	IG_C_gene	Ighg2c	133.869	-2.42372	1.03009	-2.35292	0.0186268	0.741555
ENSMUSG00000087535	lncRNA	Zmiz1os1	29.0103	0.724161	0.309831	2.33728	0.0194247	0.741555
ENSMUSG00000095677	protein_coding	Dynlt1f	30.9803	-0.837314	0.354706	-2.36058	0.0182462	0.741555
ENSMUSG00000096606	protein_coding	Tpbgl	568.91	-0.348681	0.149221	-2.33668	0.0194559	0.741555
ENSMUSG00000101013	lncRNA	A630072M18Rik	130.381	-0.377803	0.159575	-2.36756	0.017906	0.741555
ENSMUSG00000103899	TEC	Gm37940	19.4539	-1.19726	0.505337	-2.36923	0.0178253	0.741555
ENSMUSG00000114018	lncRNA	Gm36495	17.0839	-1.09158	0.463509	-2.35505	0.0185204	0.741555
ENSMUSG00000116138	protein_coding	C030006K11Rik	511.606	0.225208	0.0956804	2.35375	0.0185849	0.741555
ENSMUSG00000022488	protein_coding	Nckap1l	148.848	-0.456123	0.195779	-2.32978	0.0198177	0.74295
ENSMUSG00000002679	protein_coding	Med6	687.954	0.272807	0.117343	2.32487	0.0200788	0.746809
ENSMUSG00000020173	protein_coding	Cobl	1751.72	-0.329622	0.141957	-2.32199	0.0202334	0.746809
ENSMUSG00000025487	protein_coding	Psmd13	3664.85	-0.17001	0.0731835	-2.32306	0.0201758	0.746809
ENSMUSG00000026649	protein_coding	Cfap126	9.62718	1.46104	0.628097	2.32614	0.0200113	0.746809
ENSMUSG00000036615	protein_coding	Rfxap	930.719	0.146503	0.0630103	2.32506	0.020069	0.746809
ENSMUSG00000051113	protein_coding	Fam71e1	127.767	0.333674	0.143612	2.32343	0.020156	0.746809
ENSMUSG00000066037	protein_coding	Hnrnpr	3329.86	0.147667	0.063517	2.32484	0.0200805	0.746809
ENSMUSG00000096966	protein_coding	Gm18336	12.4182	-1.15218	0.49621	-2.32196	0.020235	0.746809
ENSMUSG00000046111	protein_coding	Cep295	281.93	0.304984	0.131397	2.32109	0.0202819	0.747088
ENSMUSG00000021892	protein_coding	Sh3bp5	1881.27	0.13979	0.060476	2.3115	0.0208052	0.747395
ENSMUSG00000024558	protein_coding	Mapk4	1694.85	-0.233893	0.101059	-2.31442	0.0206446	0.747395
ENSMUSG00000024883	protein_coding	Rin1	2813.31	-0.209442	0.090559	-2.31277	0.0207355	0.747395
ENSMUSG00000026426	protein_coding	Arl8a	5499.12	0.105645	0.0455819	2.3177	0.0204658	0.747395
ENSMUSG00000026475	protein_coding	Rgs16	492.157	0.372979	0.161537	2.30893	0.0209472	0.747395
ENSMUSG00000029309	protein_coding	Sparcl1	13115.1	0.147908	0.0639096	2.31434	0.0206492	0.747395
ENSMUSG00000030225	protein_coding	Dera	36.1579	-0.831864	0.359088	-2.3166	0.0205254	0.747395
ENSMUSG00000030495	protein_coding	Slc7a10	177.119	0.399562	0.172979	2.30989	0.0208942	0.747395
ENSMUSG00000033316	protein_coding	Galnt9	754.487	0.429896	0.18573	2.31463	0.0206331	0.747395
ENSMUSG00000034796	protein_coding	Cpne7	1177.26	0.393149	0.170114	2.31109	0.0208278	0.747395
ENSMUSG00000037070	protein_coding	Rbmxl1	1276.61	0.184763	0.0799941	2.30971	0.0209043	0.747395
ENSMUSG00000041361	protein_coding	Myzap	7.67891	-2.59306	1.12134	-2.31247	0.0207517	0.747395
ENSMUSG00000073555	protein_coding	Gm4951	29.4779	1.2821	0.554074	2.31395	0.0206707	0.747395
ENSMUSG00000074570	protein_coding	Cass4	4.88759	-2.12275	0.919447	-2.30873	0.0209587	0.747395
ENSMUSG00000078157	protein_coding	Fem1al	12.8811	1.15325	0.499287	2.30979	0.0208995	0.747395
ENSMUSG00000095325	protein_coding	Zfp870	207.128	0.327394	0.141529	2.31327	0.020708	0.747395
ENSMUSG00000103785	lncRNA	Gm35025	5.31291	-2.62214	1.13535	-2.30955	0.0209131	0.747395
ENSMUSG00000034453	protein_coding	Polr3b	462.008	0.258792	0.112128	2.308	0.0209992	0.747439
ENSMUSG00000051220	protein_coding	Ercc6l	3.60222	-2.94279	1.27587	-2.3065	0.0210827	0.749006
ENSMUSG00000032403	protein_coding	2300009A05Rik	136.092	-0.382088	0.165736	-2.30541	0.0211438	0.749778
ENSMUSG00000027230	protein_coding	Creb3l1	162.787	0.337203	0.14687	2.29593	0.0216798	0.756088
ENSMUSG00000028834	protein_coding	Trim63	10.9741	1.39729	0.608261	2.29718	0.0216083	0.756088
ENSMUSG00000045211	protein_coding	Nudt18	1284.01	-0.179216	0.0779022	-2.30053	0.0214182	0.756088
ENSMUSG00000081700	processed_pseudogene	Atp5k-ps2	50.902	0.545031	0.237202	2.29775	0.0215758	0.756088
ENSMUSG00000086782	lncRNA	E130102H24Rik	16.8021	0.979427	0.426038	2.29892	0.0215096	0.756088
ENSMUSG00000087679	protein_coding	Tmem250-ps	1655.91	-0.119492	0.052018	-2.29713	0.0216115	0.756088
ENSMUSG00000091455	protein_coding	Otogl	19.2752	1.17049	0.509364	2.29794	0.0215652	0.756088
ENSMUSG00000100320	lncRNA	Gm29417	5.02132	-2.11291	0.920274	-2.29596	0.0216782	0.756088
ENSMUSG00000115700	processed_pseudogene	Gm7517	53.3227	0.614531	0.267475	2.29753	0.0215888	0.756088
ENSMUSG00000020400	protein_coding	Tnip1	879.668	-0.199147	0.0868757	-2.29232	0.0218873	0.756386
ENSMUSG00000032890	protein_coding	Rims3	2964.6	-0.168256	0.0733507	-2.29386	0.0217985	0.756386
ENSMUSG00000055763	processed_pseudogene	Rybp-ps	12.0241	-1.53195	0.66788	-2.29374	0.0218053	0.756386
ENSMUSG00000057723	protein_coding	Krt33b	4.04999	2.23753	0.975877	2.29284	0.0218573	0.756386
ENSMUSG00000092216	protein_coding	Gm19345	72.8729	-0.436095	0.190179	-2.29308	0.0218436	0.756386
ENSMUSG00000026113	protein_coding	Inpp4a	4319.66	-0.154499	0.0674215	-2.29154	0.0219324	0.756567
ENSMUSG00000036054	protein_coding	Sugp2	2213.22	-0.152228	0.066465	-2.29034	0.0220015	0.757577
ENSMUSG00000020375	protein_coding	Rufy1	1229.45	-0.133711	0.0584005	-2.28955	0.0220475	0.757685
ENSMUSG00000029456	protein_coding	Acad10	29.0041	0.775154	0.338656	2.28891	0.0220844	0.757685
ENSMUSG00000040055	protein_coding	Gjb6	121.239	0.457851	0.200104	2.28806	0.0221339	0.758015
ENSMUSG00000027827	protein_coding	Kcnab1	6543.16	-0.199542	0.0873207	-2.28516	0.0223032	0.762441
ENSMUSG00000002459	protein_coding	Rgs20	1051.84	-0.20576	0.0901701	-2.28191	0.0224945	0.766226
ENSMUSG00000018196	protein_coding	Glrx2	1349.45	0.137671	0.0603187	2.2824	0.0224659	0.766226
ENSMUSG00000015714	protein_coding	Cers2	338.208	0.210551	0.0923954	2.2788	0.022679	0.766449
ENSMUSG00000020472	protein_coding	Zkscan17	128.6	0.361787	0.158784	2.27848	0.0226979	0.766449
ENSMUSG00000032513	protein_coding	Gorasp1	925.508	-0.166012	0.0728389	-2.27916	0.0226573	0.766449
ENSMUSG00000035047	protein_coding	Kri1	962.865	0.2017	0.088527	2.2784	0.0227027	0.766449
ENSMUSG00000074102	protein_coding	Rbm15b	2024.65	-0.113985	0.0500212	-2.27872	0.0226835	0.766449
ENSMUSG00000018405	protein_coding	Mrm1	317.551	-0.270505	0.118895	-2.27517	0.0228957	0.767625
ENSMUSG00000021759	protein_coding	Plpp1	485.068	-0.223644	0.0983292	-2.27444	0.0229395	0.767625
ENSMUSG00000036639	protein_coding	Nudt1	142.668	-0.40985	0.180035	-2.27651	0.0228156	0.767625
ENSMUSG00000037143	protein_coding	Cfap61	48.1261	0.591469	0.259848	2.27621	0.0228334	0.767625
ENSMUSG00000069184	protein_coding	Zfp72	97.7256	0.361606	0.158983	2.2745	0.0229361	0.767625
ENSMUSG00000016239	protein_coding	Lonrf3	41.1761	-0.685626	0.301705	-2.27251	0.023056	0.770167
ENSMUSG00000004849	protein_coding	Ap1s1	9403.01	-0.12693	0.0559469	-2.26876	0.023283	0.775014
ENSMUSG00000009621	protein_coding	Vav2	220.127	-0.337746	0.148912	-2.2681	0.0233234	0.775014
ENSMUSG00000031762	protein_coding	Mt2	817.461	0.328115	0.14459	2.26928	0.0232511	0.775014
ENSMUSG00000036402	protein_coding	Gng12	403.598	0.276078	0.121804	2.26658	0.0234157	0.776721
ENSMUSG00000022512	protein_coding	Cldn1	30.2591	1.35951	0.601312	2.26091	0.023765	0.780596
ENSMUSG00000027568	protein_coding	Ntsr1	222.886	0.600334	0.265619	2.26013	0.0238132	0.780596
ENSMUSG00000031304	protein_coding	Il2rg	2.20368	3.19018	1.41004	2.26247	0.0236683	0.780596
ENSMUSG00000038459	protein_coding	Abhd17c	889.951	0.150899	0.0666808	2.263	0.0236356	0.780596
ENSMUSG00000056812	protein_coding	St8sia3	9016.14	-0.175177	0.0775028	-2.26026	0.0238048	0.780596
ENSMUSG00000081965	processed_pseudogene	Gm11620	20.2194	0.827562	0.365611	2.2635	0.0236048	0.780596
ENSMUSG00000086324	lncRNA	Gm15564	4449.11	-1.53336	0.678474	-2.26002	0.0238199	0.780596
ENSMUSG00000079427	protein_coding	Mthfsl	120.08	0.412365	0.182618	2.25808	0.0239407	0.783204
ENSMUSG00000000530	protein_coding	Acvrl1	106.238	-0.634904	0.282055	-2.251	0.0243858	0.784046
ENSMUSG00000001247	protein_coding	Lsr	16.5762	-0.943857	0.41835	-2.25614	0.0240618	0.784046
ENSMUSG00000017692	protein_coding	Rhbdl3	1222.12	-0.207177	0.0921134	-2.24915	0.0245027	0.784046
ENSMUSG00000018322	protein_coding	Tomm34	2282.51	-0.120101	0.0532156	-2.25688	0.0240153	0.784046
ENSMUSG00000020921	protein_coding	Tmem101	918.68	-0.176992	0.0786575	-2.25016	0.0244389	0.784046
ENSMUSG00000023800	protein_coding	Tiam2	2961.78	-0.205504	0.0913156	-2.25048	0.0244185	0.784046
ENSMUSG00000024347	protein_coding	Psd2	660.977	0.35244	0.156458	2.25262	0.024283	0.784046
ENSMUSG00000024974	protein_coding	Smc3	2246.04	0.129677	0.0576252	2.25035	0.0244267	0.784046
ENSMUSG00000025155	protein_coding	Dus1l	910.438	-0.167158	0.0743028	-2.24968	0.024469	0.784046
ENSMUSG00000029402	protein_coding	Snrnp35	374.284	0.210868	0.0935834	2.25326	0.0242428	0.784046
ENSMUSG00000047281	protein_coding	Sfn	82.0051	-0.579134	0.25722	-2.25151	0.0243533	0.784046
ENSMUSG00000074305	protein_coding	Peak1	755.361	-0.24496	0.108836	-2.25073	0.0244025	0.784046
ENSMUSG00000117818	lncRNA	Gm50105	11.3331	1.33819	0.593986	2.2529	0.0242654	0.784046
ENSMUSG00000001576	protein_coding	Ergic1	2935.15	0.122402	0.0545514	2.24378	0.0248464	0.78496
ENSMUSG00000005674	protein_coding	Tomm40l	2182.7	-0.133175	0.0594271	-2.24099	0.0250269	0.78496
ENSMUSG00000020092	protein_coding	Pald1	167.996	0.28688	0.127732	2.24596	0.0247069	0.78496
ENSMUSG00000022075	protein_coding	Rhobtb2	3377.68	-0.120342	0.0536205	-2.24432	0.0248117	0.78496
ENSMUSG00000027429	protein_coding	Sec23b	1059.27	-0.14275	0.0636953	-2.24115	0.0250166	0.78496
ENSMUSG00000027534	protein_coding	Snx16	726.899	0.220205	0.0982285	2.24177	0.0249764	0.78496
ENSMUSG00000028843	protein_coding	Sh3bgrl3	2937.93	-0.129079	0.057479	-2.24567	0.0247251	0.78496
ENSMUSG00000030341	protein_coding	Tnfrsf1a	63.1832	0.634187	0.282794	2.24258	0.0249241	0.78496
ENSMUSG00000040043	protein_coding	Rbms2	39.7785	0.643549	0.286299	2.24782	0.0245878	0.78496
ENSMUSG00000049436	protein_coding	Upk1b	5.34891	2.24466	1.00094	2.24254	0.0249263	0.78496
ENSMUSG00000070577	protein_coding	Gm572	5.48182	-2.05819	0.917911	-2.24225	0.0249451	0.78496
ENSMUSG00000112790	TEC	Gm33378	14.0046	-1.15498	0.515142	-2.24206	0.0249576	0.78496
ENSMUSG00000021945	protein_coding	Zmym2	1735.46	-0.160762	0.0717825	-2.23957	0.0251187	0.786542
ENSMUSG00000004267	protein_coding	Eno2	40009.8	-0.0763458	0.0341261	-2.23717	0.0252755	0.78825
ENSMUSG00000006392	protein_coding	Med8	613.236	-0.207169	0.0926281	-2.23657	0.0253144	0.78825
ENSMUSG00000022314	protein_coding	Rad21	2515.83	0.154437	0.0690625	2.23619	0.0253391	0.78825
ENSMUSG00000025572	protein_coding	Tmc6	35.5782	-0.60556	0.270692	-2.23708	0.0252814	0.78825
ENSMUSG00000086368	lncRNA	Gm13830	11.7852	1.58858	0.710757	2.23505	0.0254139	0.789286
ENSMUSG00000026220	protein_coding	Slc16a14	66.6441	0.760136	0.340636	2.23152	0.0256466	0.794015
ENSMUSG00000029056	protein_coding	Pank4	1059.61	-0.140737	0.0630693	-2.23147	0.0256498	0.794015
ENSMUSG00000030111	protein_coding	A2m	22.7127	1.12438	0.504187	2.23009	0.0257413	0.794101
ENSMUSG00000041440	protein_coding	Gk5	37.5113	0.770126	0.345271	2.23049	0.0257146	0.794101
ENSMUSG00000080059	processed_pseudogene	Rps19-ps3	50.4442	0.56147	0.251832	2.22954	0.0257779	0.794101
ENSMUSG00000030189	protein_coding	Ybx3	265.548	-0.241012	0.108182	-2.22784	0.0258915	0.795023
ENSMUSG00000034211	protein_coding	Mrps17	1610.59	-0.127364	0.0571651	-2.228	0.0258804	0.795023
ENSMUSG00000034343	protein_coding	Ube2f	931.751	0.157372	0.0706592	2.2272	0.0259342	0.795051
ENSMUSG00000036777	protein_coding	Anln	60.7436	0.641346	0.288154	2.2257	0.026034	0.795544
ENSMUSG00000051497	protein_coding	Kcnj16	99.7923	0.569623	0.255863	2.22628	0.0259952	0.795544
ENSMUSG00000007836	protein_coding	Hnrnpa0	6912.92	0.104118	0.0468538	2.22218	0.026271	0.796385
ENSMUSG00000026860	protein_coding	Sh3glb2	4971.86	-0.116895	0.0526029	-2.22222	0.0262684	0.796385
ENSMUSG00000030272	protein_coding	Camk1	1679.35	0.211681	0.095191	2.22375	0.0261656	0.796385
ENSMUSG00000041608	protein_coding	Entpd3	776.123	-0.316707	0.14245	-2.22328	0.0261969	0.796385
ENSMUSG00000072949	protein_coding	Acot1	133.066	0.434708	0.195619	2.22222	0.0262686	0.796385
ENSMUSG00000026237	protein_coding	Nmur1	3.68302	-2.94412	1.32607	-2.22019	0.0264058	0.799195
ENSMUSG00000020836	protein_coding	Coro6	124.19	-0.478116	0.215499	-2.21865	0.0265108	0.801098
ENSMUSG00000002324	protein_coding	Rec8	460.971	0.383846	0.173644	2.21053	0.0270686	0.804136
ENSMUSG00000017969	protein_coding	Ptgis	6.77873	2.22737	1.00701	2.21187	0.0269758	0.804136
ENSMUSG00000020154	protein_coding	Ptprb	66.1808	-0.503969	0.228114	-2.20928	0.0271551	0.804136
ENSMUSG00000021413	protein_coding	Prpf4b	1036.81	-0.195183	0.0883205	-2.20994	0.0271091	0.804136
ENSMUSG00000023067	protein_coding	Cdkn1a	1623.93	0.148604	0.0670955	2.21482	0.0267725	0.804136
ENSMUSG00000030275	protein_coding	Etnk1	8721.24	-0.13607	0.0615888	-2.20933	0.0271518	0.804136
ENSMUSG00000030897	protein_coding	Cnga4	44.4752	-0.647453	0.2927	-2.212	0.0269665	0.804136
ENSMUSG00000038178	protein_coding	Slc43a2	1106.02	-0.181787	0.082063	-2.21521	0.0267456	0.804136
ENSMUSG00000047033	protein_coding	Pcdhb15	89.2423	0.43597	0.197178	2.21104	0.0270328	0.804136
ENSMUSG00000056536	protein_coding	Pign	285.31	-0.358189	0.161938	-2.21189	0.0269743	0.804136
ENSMUSG00000085068	lncRNA	Gm15895	9.9735	1.43346	0.648864	2.20919	0.0271613	0.804136
ENSMUSG00000097842	lncRNA	9330104G04Rik	137.648	-0.394678	0.178368	-2.21271	0.0269174	0.804136
ENSMUSG00000114584	TEC	Gm47694	33.1161	0.644181	0.291415	2.21052	0.0270687	0.804136
ENSMUSG00000062127	protein_coding	Cttnbp2nl	496.681	0.2008	0.0909429	2.20798	0.0272457	0.80538
ENSMUSG00000006301	protein_coding	Tmbim1	127.447	0.376413	0.170547	2.20709	0.0273078	0.805961
ENSMUSG00000001349	protein_coding	Cnn1	3.28984	-2.88289	1.30936	-2.20176	0.0276823	0.806812
ENSMUSG00000003657	protein_coding	Calb2	1101.22	0.596981	0.272825	2.18815	0.0286587	0.806812
ENSMUSG00000004347	protein_coding	Pde1c	1185.29	-0.20041	0.091505	-2.19015	0.028513	0.806812
ENSMUSG00000006567	protein_coding	Atp7b	25.6194	-0.843462	0.385191	-2.18972	0.0285444	0.806812
ENSMUSG00000016200	protein_coding	Syt14	320.671	0.22366	0.102509	2.18187	0.0291194	0.806812
ENSMUSG00000016356	protein_coding	Col20a1	18.7172	-0.897469	0.409524	-2.1915	0.0284159	0.806812
ENSMUSG00000016552	protein_coding	Foxred2	411.812	0.280159	0.128033	2.18817	0.0286574	0.806812
ENSMUSG00000019843	protein_coding	Fyn	3302.15	0.0876941	0.0398253	2.20197	0.0276674	0.806812
ENSMUSG00000021810	protein_coding	Ecd	1411.36	-0.113679	0.0517999	-2.19458	0.0281937	0.806812
ENSMUSG00000021974	protein_coding	Fgf9	556	0.222316	0.101146	2.19798	0.0279507	0.806812
ENSMUSG00000026831	protein_coding	1700007K13Rik	152.342	0.560728	0.254682	2.20168	0.0276882	0.806812
ENSMUSG00000027962	protein_coding	Vcam1	228.688	0.494802	0.226096	2.18846	0.0286365	0.806812
ENSMUSG00000028517	protein_coding	Plpp3	1147.53	0.250189	0.113518	2.20395	0.0275277	0.806812
ENSMUSG00000030125	protein_coding	Lrrc23	32.3047	0.984766	0.448926	2.1936	0.0282638	0.806812
ENSMUSG00000031622	protein_coding	Sin3b	3021.17	-0.115876	0.052613	-2.20241	0.027636	0.806812
ENSMUSG00000033964	protein_coding	Zbtb41	384.101	0.24143	0.110417	2.18653	0.028777	0.806812
ENSMUSG00000034800	protein_coding	Zfp661	135.448	0.372544	0.169515	2.19771	0.0279698	0.806812
ENSMUSG00000037984	protein_coding	Neurod6	561.035	1.21202	0.551415	2.19802	0.0279479	0.806812
ENSMUSG00000038115	protein_coding	Ano2	392.617	-0.400925	0.183231	-2.18808	0.0286635	0.806812
ENSMUSG00000040711	protein_coding	Sh3pxd2b	95.1935	0.593325	0.270287	2.19517	0.0281516	0.806812
ENSMUSG00000043099	protein_coding	Hic1	33.5983	-0.906252	0.414576	-2.18598	0.0288174	0.806812
ENSMUSG00000044949	protein_coding	Ubtd2	163.458	0.358681	0.163855	2.18902	0.0285955	0.806812
ENSMUSG00000045967	protein_coding	Gpr158	3995.51	-0.178035	0.0815855	-2.18219	0.0290956	0.806812
ENSMUSG00000047443	protein_coding	Erfe	8.09589	-1.70568	0.776099	-2.19777	0.0279658	0.806812
ENSMUSG00000052301	protein_coding	Doc2a	816.838	0.397265	0.182039	2.18231	0.0290866	0.806812
ENSMUSG00000052504	protein_coding	Epha3	76.8938	0.506673	0.23112	2.19225	0.0283613	0.806812
ENSMUSG00000054733	protein_coding	Msra	807.635	-0.217626	0.0994918	-2.18737	0.0287155	0.806812
ENSMUSG00000056367	protein_coding	Actr3b	3298.74	-0.148757	0.0677571	-2.19544	0.0281317	0.806812
ENSMUSG00000057262	processed_pseudogene	Rpl15-ps6	95.7385	0.422737	0.192329	2.19799	0.0279502	0.806812
ENSMUSG00000061887	protein_coding	Ssbp3	4161.09	0.147762	0.0674759	2.18985	0.028535	0.806812
ENSMUSG00000064090	protein_coding	Vrk2	26.9162	0.828238	0.379191	2.18423	0.0289456	0.806812
ENSMUSG00000066551	protein_coding	Hmgb1	2046.83	0.12198	0.0558682	2.18335	0.02901	0.806812
ENSMUSG00000071379	protein_coding	Hpcal1	2542.09	0.258677	0.11731	2.20508	0.0274484	0.806812
ENSMUSG00000073988	protein_coding	Ttpa	21.9304	0.840558	0.3847	2.18497	0.028891	0.806812
ENSMUSG00000082044	processed_pseudogene	Snrpert	70.3266	0.457874	0.208948	2.19133	0.0284282	0.806812
ENSMUSG00000085787	processed_pseudogene	Gm13092	73.3751	0.611165	0.277039	2.20606	0.0273798	0.806812
ENSMUSG00000090486	protein_coding	BC035947	38.7759	0.730329	0.332466	2.1967	0.0280417	0.806812
ENSMUSG00000090665	processed_pseudogene	Gad1-ps	36.9616	0.684266	0.313477	2.18283	0.0290487	0.806812
ENSMUSG00000097360	lncRNA	9430065F17Rik	14.2469	1.06119	0.48604	2.18334	0.0290108	0.806812
ENSMUSG00000100596	lncRNA	Gm29502	9.88974	-2.04144	0.93513	-2.18306	0.0290315	0.806812
ENSMUSG00000102737	TEC	1700016A09Rik	12.7422	1.43167	0.655338	2.18463	0.0289161	0.806812
ENSMUSG00000111254	TEC	Gm48717	5.40827	2.0379	0.92464	2.20399	0.0275251	0.806812
ENSMUSG00000005897	protein_coding	Nr2c1	193.865	0.358331	0.164427	2.17926	0.0293121	0.808613
ENSMUSG00000022885	protein_coding	St6gal1	207.333	0.486233	0.223034	2.18009	0.0292511	0.808613
ENSMUSG00000071711	protein_coding	Mpst	493.865	-0.177794	0.0815744	-2.17953	0.0292922	0.808613
ENSMUSG00000021765	protein_coding	Fst	100.152	-0.740855	0.340171	-2.17789	0.0294142	0.809941
ENSMUSG00000028974	protein_coding	Dffa	1171.91	0.160655	0.0737804	2.17747	0.0294454	0.809941
ENSMUSG00000027800	protein_coding	Tm4sf1	14.2696	-0.991447	0.455514	-2.17654	0.0295147	0.810499
ENSMUSG00000033781	protein_coding	Asb13	1164.21	-0.130159	0.0598455	-2.17492	0.0296363	0.810499
ENSMUSG00000050534	protein_coding	Htr5b	25.2551	0.786804	0.361679	2.17542	0.0295985	0.810499
ENSMUSG00000103898	TEC	Gm30238	49.8073	-0.734942	0.337753	-2.17598	0.0295571	0.810499
ENSMUSG00000020691	protein_coding	Mettl2	280.937	0.291529	0.134175	2.17275	0.0297989	0.813775
ENSMUSG00000036218	protein_coding	Pdzrn4	279.723	0.302818	0.139438	2.17171	0.0298773	0.814381
ENSMUSG00000118133	transcribed_processed_pseudogene	Gm6978	26.603	0.766059	0.352807	2.17132	0.0299068	0.814381
ENSMUSG00000027890	protein_coding	Gstm4	237.104	0.255631	0.117795	2.17014	0.0299962	0.815455
ENSMUSG00000024426	protein_coding	Atat1	1236.81	-0.158138	0.0729722	-2.1671	0.0302273	0.815975
ENSMUSG00000028648	protein_coding	Ndufs5	2943.09	-0.240773	0.111019	-2.16875	0.0301016	0.815975
ENSMUSG00000040451	protein_coding	Sgms1	424.5	0.20953	0.0966784	2.16729	0.030213	0.815975
ENSMUSG00000040855	protein_coding	Reps2	5013.15	-0.118384	0.0546405	-2.16659	0.0302658	0.815975
ENSMUSG00000057123	protein_coding	Gja5	60.9532	-0.744954	0.343635	-2.16786	0.030169	0.815975
ENSMUSG00000020423	protein_coding	Btg2	257.56	0.392297	0.181185	2.16517	0.0303745	0.816091
ENSMUSG00000020718	protein_coding	Polg2	87.5973	-0.450883	0.208919	-2.15818	0.0309142	0.816091
ENSMUSG00000021365	protein_coding	Nedd9	154.668	0.354563	0.163966	2.16241	0.0305865	0.816091
ENSMUSG00000021408	protein_coding	Ripk1	26.7415	1.04963	0.484926	2.16451	0.0304255	0.816091
ENSMUSG00000022808	protein_coding	Snx4	1094.4	0.174358	0.0807307	2.15974	0.0307925	0.816091
ENSMUSG00000026473	protein_coding	Glul	10797.6	0.210537	0.0973487	2.16271	0.0305636	0.816091
ENSMUSG00000029335	protein_coding	Bmp3	271.807	1.05907	0.490235	2.16033	0.0307472	0.816091
ENSMUSG00000031433	protein_coding	Rbm41	48.9667	-0.645942	0.299189	-2.15898	0.030852	0.816091
ENSMUSG00000036646	protein_coding	Man1b1	2036.83	-0.116551	0.054002	-2.15826	0.0309074	0.816091
ENSMUSG00000041774	protein_coding	Ydjc	902.165	-0.159011	0.0736739	-2.15832	0.0309033	0.816091
ENSMUSG00000044361	protein_coding	BC024139	10.492	1.84687	0.855059	2.15994	0.0307774	0.816091
ENSMUSG00000050890	protein_coding	Pdik1l	250.291	0.249381	0.115199	2.16478	0.0304042	0.816091
ENSMUSG00000083443	processed_pseudogene	Gm15519	127.492	-0.415224	0.191973	-2.16293	0.0305468	0.816091
ENSMUSG00000089706	lncRNA	B230216N24Rik	59.874	-0.581267	0.268666	-2.16353	0.0305003	0.816091
ENSMUSG00000110396	lncRNA	Gm36737	64.4752	-0.765445	0.354068	-2.16185	0.0306294	0.816091
ENSMUSG00000000411	protein_coding	Tssk3	5.19762	-2.16406	1.0069	-2.14923	0.0316159	0.817202
ENSMUSG00000002763	protein_coding	Pex6	2766.42	-0.139348	0.0649842	-2.14434	0.0320058	0.817202
ENSMUSG00000003534	protein_coding	Ddr1	1363.15	0.134516	0.0626317	2.14773	0.0317353	0.817202
ENSMUSG00000018068	protein_coding	Ints2	273.122	0.281708	0.131193	2.14727	0.0317719	0.817202
ENSMUSG00000018363	protein_coding	Smurf2	584.06	0.1949	0.0909109	2.14385	0.0320446	0.817202
ENSMUSG00000019732	protein_coding	Calr3	20.1521	0.965358	0.450498	2.14287	0.0321239	0.817202
ENSMUSG00000022346	protein_coding	Myc	86.0164	-0.427676	0.198828	-2.15098	0.0314779	0.817202
ENSMUSG00000022763	protein_coding	Aifm3	536.233	0.338556	0.157338	2.15177	0.0314154	0.817202
ENSMUSG00000025887	protein_coding	Casp12	5.23206	-1.84679	0.862777	-2.14052	0.032313	0.817202
ENSMUSG00000026043	protein_coding	Col3a1	50.1976	-0.858215	0.39945	-2.14849	0.0316748	0.817202
ENSMUSG00000026918	protein_coding	Brd3	2478.2	0.149038	0.0695607	2.14256	0.0321487	0.817202
ENSMUSG00000027488	protein_coding	Snta1	676.478	0.18155	0.0848742	2.13904	0.0324321	0.817202
ENSMUSG00000027996	protein_coding	Sfrp2	58.9724	0.692321	0.323692	2.13883	0.0324497	0.817202
ENSMUSG00000032691	protein_coding	Nlrp3	5.02707	1.9012	0.885429	2.1472	0.0317771	0.817202
ENSMUSG00000032867	protein_coding	Fbxw8	1049.53	-0.156626	0.0728684	-2.14943	0.0316002	0.817202
ENSMUSG00000033256	protein_coding	Shf	1281.93	-0.126187	0.0588485	-2.14427	0.0320115	0.817202
ENSMUSG00000033793	protein_coding	Atp6v1h	6543.35	-0.112855	0.0527289	-2.14029	0.0323314	0.817202
ENSMUSG00000035673	protein_coding	Sbno2	214.78	-0.41356	0.193359	-2.13881	0.0324507	0.817202
ENSMUSG00000036095	protein_coding	Dgkb	18569.8	-0.40961	0.190022	-2.15559	0.0311158	0.817202
ENSMUSG00000043372	protein_coding	Hexim2	388.881	0.271977	0.126714	2.14638	0.0318423	0.817202
ENSMUSG00000044005	protein_coding	Gls2	382.875	0.261727	0.121604	2.15229	0.0313749	0.817202
ENSMUSG00000047228	protein_coding	A2ml1	107.012	0.539932	0.251529	2.1466	0.0318254	0.817202
ENSMUSG00000047986	protein_coding	Palm3	149	0.484489	0.224969	2.15358	0.0312734	0.817202
ENSMUSG00000048960	protein_coding	Prex2	218.497	0.283795	0.132584	2.14048	0.0323156	0.817202
ENSMUSG00000051427	protein_coding	Ccdc157	374.654	-0.247142	0.114869	-2.15152	0.0314352	0.817202
ENSMUSG00000056073	protein_coding	Grik2	1686.07	-0.164553	0.0766719	-2.1462	0.0318573	0.817202
ENSMUSG00000057132	protein_coding	Rpgrip1	43.9251	0.784805	0.365018	2.15004	0.0315517	0.817202
ENSMUSG00000063804	protein_coding	Lin28b	55.1038	-0.609434	0.28294	-2.15394	0.0312451	0.817202
ENSMUSG00000070643	protein_coding	Sox13	95.7035	0.569969	0.265632	2.14571	0.031896	0.817202
ENSMUSG00000078137	protein_coding	Ankrd63	6199.26	-0.173761	0.0808556	-2.14903	0.0316319	0.817202
ENSMUSG00000078552	protein_coding	Dcdc2b	18.7365	-1.13127	0.528883	-2.13898	0.0324371	0.817202
ENSMUSG00000086827	lncRNA	4930461C15Rik	2.54584	-2.4719	1.15368	-2.14262	0.0321439	0.817202
ENSMUSG00000090779	lncRNA	Gm17110	4.54735	-1.90828	0.890319	-2.14337	0.0320838	0.817202
ENSMUSG00000098176	protein_coding	Ccdc166	224.004	-0.299259	0.139926	-2.13869	0.0324611	0.817202
ENSMUSG00000112346	lncRNA	Gm48768	13.4986	-0.995083	0.462063	-2.15357	0.0312743	0.817202
ENSMUSG00000040997	protein_coding	Abhd4	463.853	0.273513	0.127933	2.13794	0.032522	0.817653
ENSMUSG00000020091	protein_coding	Eif4ebp2	1244.15	0.155135	0.0726254	2.13609	0.0326717	0.819763
ENSMUSG00000027132	protein_coding	Katnbl1	150.128	0.374756	0.17546	2.13584	0.0326922	0.819763
ENSMUSG00000021371	protein_coding	Mcur1	191.596	0.288207	0.135177	2.13208	0.0330005	0.819999
ENSMUSG00000022219	protein_coding	Cideb	19.0118	0.967488	0.453785	2.13204	0.0330036	0.819999
ENSMUSG00000023066	protein_coding	Rttn	39.0804	0.539664	0.253072	2.13245	0.0329695	0.819999
ENSMUSG00000029279	protein_coding	Brdt	339.638	-0.225467	0.105748	-2.1321	0.0329984	0.819999
ENSMUSG00000051599	protein_coding	Pcdhb2	16.6975	-0.899442	0.4215	-2.13391	0.0328502	0.819999
ENSMUSG00000079235	protein_coding	Ccdc13	99.079	-0.387021	0.181445	-2.13299	0.0329252	0.819999
ENSMUSG00000026510	protein_coding	Trp53bp2	433.317	0.233224	0.109524	2.12943	0.0332183	0.820557
ENSMUSG00000028863	protein_coding	Meaf6	4084.86	0.1401	0.0657509	2.13077	0.0331077	0.820557
ENSMUSG00000054256	protein_coding	Msi1	272.244	0.227979	0.107079	2.12908	0.0332477	0.820557
ENSMUSG00000054966	protein_coding	Lmntd1	7.91215	1.4072	0.660688	2.1299	0.0331799	0.820557
ENSMUSG00000082292	processed_pseudogene	Gm12250	10.8562	1.96785	0.92447	2.12863	0.0332851	0.820557
ENSMUSG00000095134	unprocessed_pseudogene	Mid1-ps1	15.489	0.867076	0.40733	2.12868	0.0332808	0.820557
ENSMUSG00000018387	protein_coding	Shroom1	95.3163	-0.42282	0.198757	-2.12732	0.0333936	0.822167
ENSMUSG00000032946	protein_coding	Rasgrp2	3395.35	-0.206072	0.0968939	-2.12678	0.0334385	0.822208
ENSMUSG00000033467	protein_coding	Crlf2	457.682	-0.194856	0.0917032	-2.12486	0.0335985	0.824819
ENSMUSG00000096596	protein_coding	Gm10591	13.7551	2.06035	0.969824	2.12446	0.0336315	0.824819
ENSMUSG00000052135	protein_coding	Foxo6	1312.07	0.196866	0.0927092	2.12348	0.0337134	0.825761
ENSMUSG00000039579	protein_coding	Grin3a	1183.2	0.342157	0.161211	2.12242	0.0338026	0.825818
ENSMUSG00000073791	protein_coding	Efcab7	45.6421	-0.584801	0.275479	-2.12285	0.0337663	0.825818
ENSMUSG00000031568	protein_coding	Rwdd4a	763.663	0.195519	0.0921926	2.12077	0.033941	0.828135
ENSMUSG00000021685	protein_coding	Otp	5.65612	2.07358	0.978599	2.11892	0.034097	0.830873
ENSMUSG00000020381	protein_coding	Mrnip	395.665	0.22828	0.107799	2.11764	0.0342056	0.831847
ENSMUSG00000025159	protein_coding	Mms19	867.53	-0.131292	0.0620222	-2.11685	0.0342723	0.831847
ENSMUSG00000028161	protein_coding	Ppp3ca	67601.3	-0.140659	0.0664436	-2.11697	0.034262	0.831847
ENSMUSG00000053819	protein_coding	Camk2d	2380.61	0.311136	0.147013	2.11639	0.034312	0.831847
ENSMUSG00000040824	protein_coding	Snrpd2	2487.96	0.151286	0.0715418	2.11465	0.0344598	0.834366
ENSMUSG00000025200	protein_coding	Cwf19l1	352.333	0.207255	0.0980717	2.1133	0.0345748	0.834722
ENSMUSG00000028690	protein_coding	Mmachc	407.051	-0.18253	0.0864024	-2.11256	0.0346385	0.834722
ENSMUSG00000048967	protein_coding	Yjefn3	748.08	-0.209636	0.0992079	-2.1131	0.0345921	0.834722
ENSMUSG00000050627	protein_coding	Gpd1l	3095.16	-0.159026	0.0752812	-2.11242	0.0346502	0.834722
ENSMUSG00000036052	protein_coding	Dnajb5	3377.72	0.0973861	0.0461422	2.11057	0.0348095	0.836543
ENSMUSG00000037364	protein_coding	Srrt	2869.24	-0.142316	0.0674447	-2.11011	0.0348489	0.836543
ENSMUSG00000042055	protein_coding	Wdr11	1281.89	0.145483	0.0689507	2.10995	0.0348625	0.836543
ENSMUSG00000055027	protein_coding	Smyd1	18.5546	0.835785	0.396201	2.1095	0.0349018	0.836543
ENSMUSG00000035049	protein_coding	Rrp12	1233	-0.151868	0.0720216	-2.10865	0.0349752	0.837246
ENSMUSG00000004933	protein_coding	Matk	5168.97	-0.158822	0.0753635	-2.10741	0.0350818	0.837688
ENSMUSG00000040658	protein_coding	Dnph1	132.385	-0.51341	0.243618	-2.10744	0.0350792	0.837688
ENSMUSG00000058620	protein_coding	Adra2b	129.789	-0.622395	0.295586	-2.10563	0.0352363	0.83942
ENSMUSG00000072653	transcribed_unprocessed_pseudogene	Zfp783	70.1834	0.561455	0.266654	2.10556	0.0352427	0.83942
ENSMUSG00000014786	protein_coding	Slc9a5	935.008	-0.165831	0.078852	-2.10307	0.0354595	0.841426
ENSMUSG00000020464	protein_coding	Pnpt1	356.538	0.230042	0.109384	2.10307	0.0354597	0.841426
ENSMUSG00000052825	processed_pseudogene	Gm9892	431.973	0.178097	0.0846694	2.10344	0.0354277	0.841426
ENSMUSG00000004707	protein_coding	Ly9	3.31017	2.55321	1.21503	2.10135	0.0356102	0.841456
ENSMUSG00000010086	protein_coding	Rnf112	6802.03	-0.135722	0.0645975	-2.10103	0.035638	0.841456
ENSMUSG00000074243	processed_pseudogene	Gm10651	98.191	-0.358123	0.170401	-2.10164	0.0355847	0.841456
ENSMUSG00000085521	transcribed_processed_pseudogene	4930526A20Rik	20.4177	0.749568	0.356847	2.10053	0.0356823	0.841456
ENSMUSG00000112546	processed_pseudogene	Gm6992	31.7683	0.626476	0.298197	2.10088	0.0356513	0.841456
ENSMUSG00000054162	protein_coding	Spock3	5937.86	-0.230586	0.109847	-2.09917	0.0358023	0.842196
ENSMUSG00000055214	protein_coding	Pld5	242.197	0.389048	0.185301	2.09954	0.0357689	0.842196
ENSMUSG00000032892	protein_coding	Rangrf	179.981	0.250892	0.11958	2.09811	0.0358951	0.842293
ENSMUSG00000039756	protein_coding	Dnttip2	726.134	0.168655	0.0803661	2.09858	0.0358536	0.842293
ENSMUSG00000019579	protein_coding	Mydgf	1058.43	-0.205244	0.0979212	-2.09601	0.036081	0.842495
ENSMUSG00000028343	protein_coding	Erp44	666.065	0.155128	0.0740001	2.09631	0.0360543	0.842495
ENSMUSG00000029098	protein_coding	Acox3	443.738	0.19299	0.0920607	2.09634	0.0360524	0.842495
ENSMUSG00000032803	protein_coding	Cdv3	1684.4	0.155222	0.074012	2.09725	0.0359711	0.842495
ENSMUSG00000018340	protein_coding	Anxa6	3376.13	-0.189842	0.0906372	-2.09453	0.0362131	0.843653
ENSMUSG00000030603	protein_coding	Psmc4	3471.05	-0.104002	0.049656	-2.09446	0.0362193	0.843653
ENSMUSG00000019990	protein_coding	Pde7b	3504.68	-0.197608	0.0944048	-2.0932	0.0363311	0.84522
ENSMUSG00000086350	lncRNA	B230369F24Rik	68.2122	0.661234	0.31598	2.09264	0.036381	0.845347
ENSMUSG00000018537	protein_coding	Pcgf2	549.618	0.184929	0.0884905	2.08982	0.0366339	0.848003
ENSMUSG00000019210	protein_coding	Atp6v1e1	13682.6	-0.13598	0.0651053	-2.08861	0.036743	0.848003
ENSMUSG00000026754	protein_coding	Golga1	572.026	-0.197524	0.0945442	-2.08923	0.0366874	0.848003
ENSMUSG00000073530	protein_coding	Pappa2	23.8998	1.24574	0.596192	2.0895	0.0366632	0.848003
ENSMUSG00000079491	polymorphic_pseudogene	H2-T10	35.731	0.656851	0.314526	2.08839	0.036763	0.848003
ENSMUSG00000114624	TEC	Gm48267	5.17348	2.15907	1.03308	2.08994	0.0366229	0.848003
ENSMUSG00000006611	protein_coding	Hfe	35.3892	0.810836	0.389735	2.08048	0.0374813	0.852805
ENSMUSG00000028756	protein_coding	Pink1	9681.12	-0.100227	0.0481498	-2.08156	0.0373826	0.852805
ENSMUSG00000038607	protein_coding	Gng10	33.6857	0.717925	0.345185	2.07982	0.0375417	0.852805
ENSMUSG00000045064	protein_coding	Zc2hc1c	79.1115	0.4918	0.236141	2.08266	0.0372823	0.852805
ENSMUSG00000048696	protein_coding	Mex3d	326.264	0.306793	0.147205	2.08413	0.0371486	0.852805
ENSMUSG00000052656	protein_coding	Rnf103	2023.44	-0.156955	0.0754405	-2.08051	0.0374786	0.852805
ENSMUSG00000052684	protein_coding	Jun	1157.31	0.187899	0.0902421	2.08217	0.0373271	0.852805
ENSMUSG00000059842	protein_coding	Zfp341	284.696	-0.21438	0.102864	-2.08411	0.0371501	0.852805
ENSMUSG00000060733	protein_coding	Ipmk	664.623	0.150975	0.0724923	2.08264	0.037284	0.852805
ENSMUSG00000071074	protein_coding	Yipf3	1631.35	0.116524	0.0560295	2.07968	0.0375545	0.852805
ENSMUSG00000082088	unprocessed_pseudogene	Gm15753	26.4522	0.714915	0.343682	2.08017	0.0375103	0.852805
ENSMUSG00000097239	protein_coding	Gm27029	38.7299	0.643184	0.308422	2.08541	0.0370325	0.852805
ENSMUSG00000102918	protein_coding	Pcdhgc3	242.714	0.367201	0.176219	2.08378	0.0371805	0.852805
ENSMUSG00000022622	protein_coding	Acr	15.969	1.34132	0.645652	2.07746	0.0377589	0.854385
ENSMUSG00000060989	processed_pseudogene	Gm11847	673.323	-0.22894	0.110197	-2.07756	0.0377498	0.854385
ENSMUSG00000086714	lncRNA	0610009E02Rik	15.1728	-0.969813	0.466705	-2.078	0.0377096	0.854385
ENSMUSG00000020321	protein_coding	Mdh1	31366.3	-0.112675	0.0542679	-2.07627	0.0378685	0.85462
ENSMUSG00000029169	protein_coding	Dhx15	2226.49	-0.104451	0.0503042	-2.07638	0.0378588	0.85462
ENSMUSG00000068117	protein_coding	Mei1	59.6378	-0.450474	0.217003	-2.07589	0.0379042	0.85462
ENSMUSG00000028514	protein_coding	Usp24	1313.68	-0.114381	0.0551518	-2.07393	0.0380859	0.855673
ENSMUSG00000037653	protein_coding	Kctd8	798.895	-0.354522	0.170934	-2.07403	0.0380762	0.855673
ENSMUSG00000097493	lncRNA	9930014A18Rik	41.4436	-0.514429	0.247991	-2.07438	0.0380436	0.855673
ENSMUSG00000010592	protein_coding	Dazl	121.908	-0.334981	0.161674	-2.07196	0.0382695	0.858111
ENSMUSG00000019951	protein_coding	Uhrf1bp1l	2195.75	-0.114402	0.0552659	-2.07002	0.0384504	0.858111
ENSMUSG00000021598	protein_coding	Med10	678.662	0.186131	0.0899281	2.06977	0.0384734	0.858111
ENSMUSG00000022412	protein_coding	Mief1	602.486	-0.148996	0.0719675	-2.07033	0.0384217	0.858111
ENSMUSG00000033777	protein_coding	Tlr13	9.726	-1.68991	0.816086	-2.07075	0.0383824	0.858111
ENSMUSG00000041203	protein_coding	Trir	2387.1	0.163897	0.0792011	2.06938	0.0385105	0.858111
ENSMUSG00000086155	lncRNA	9430041J12Rik	22.9661	0.788204	0.380478	2.07162	0.0383012	0.858111
ENSMUSG00000021959	protein_coding	Lats2	190.166	0.467917	0.226263	2.06802	0.0386377	0.859182
ENSMUSG00000028312	protein_coding	Smc2	134.556	0.33454	0.161777	2.06791	0.0386489	0.859182
[truncated: 208 more rows]

## Sheet: S2_Mito-focused_GSEA
MALES, Mito-focused GSEA
Description	setSize	enrichmentScore	NES	pvalue	p.adjust	qvalue	rank	leading_edge	core_enrichment
negative regulation of release of cytochrome c from mitochondria	23	-0.88854	-2.47458	9.2811e-07	5.47585e-05	2.63779e-05	2	tags=9%, list=0%, signal=9%	Psmd10/Mfn2
protein targeting to mitochondrion	95	-0.715787	-2.60758	1.93973e-06	5.72219e-05	2.75645e-05	2076	tags=31%, list=11%, signal=27%	Htra2/Dnajc19/Trmt10b/Grpel1/Timm23/Hspd1/Tomm7/Leprot/Ndufa13/Timm9/Timm13/Dnlz/Chchd4/Ube2j2/Pink1/Fis1/Sae1/Timm8a1/Samm50/Mtch1/Pmpcb/Immp2l/Aip/Tomm40l/Mterf4/Ptpn5/Romo1/Bcap31/Mfn2
aerobic respiration	136	-0.644704	-2.46989	1.13473e-05	0.000167373	8.06256e-05	3573	tags=44%, list=19%, signal=36%	Ndufb9/Oxa1l/Coq9/Atp5pb/Coa6/Mtfr1/Cat/Sucla2/Snca/Ndp/Uqcrh/Uqcrq/Sdha/Atpsckmt/Idh3b/Cox6a2/Cox6c/Slc25a33/Cox6a1/Chchd10/Dld/Myc/Cox4i1/Sdhd/Ndufv3/Uqcrfs1/Ogdhl/Suclg1/Mdh1/Ndufa8/Cox5a/Rhoa/Ndufs7/Stoml2/Coq7/Idh1/Vcp/Tefm/Cyc1/Uqcc3/Pink1/Adsl/Ndufs8/Ndufs2/Sirt3/Pdhb/Dnajc30/Mdh2/Sdhb/Ak2/Uqcrc1/Park7/Sdhc/Ndufv1/Iscu/Nop53/Ndufc2/Idh2/Ndufs3/Mfn2
cellular respiration	179	-0.595623	-2.35828	9.3289e-06	0.000167373	8.06256e-05	3573	tags=40%, list=19%, signal=33%	Ndufb9/Oxa1l/Coq9/Atp5pb/Coa6/Mtfr1/Cat/Sucla2/Snca/Ndp/Uqcrh/Uqcrq/Sdha/Atpsckmt/Idh3b/Cox6a2/Cox6c/Slc25a33/Cox6a1/Prelid1/Chchd10/Dld/Myc/Mtln/Cox4i1/Prdm16/Sdhd/Ndufv3/Ppargc1a/Coq10b/Uqcrfs1/Ogdhl/Suclg1/Mdh1/Ndufa8/Cox5a/Rhoa/Trap1/Ndufs7/Aifm2/Stoml2/Coq7/Idh1/Vcp/Tefm/Cyc1/Chchd4/Uqcc3/Pink1/Mybbp1a/Adsl/Ndufs8/Ndufs2/Coq10a/Sirt3/Ndufa5/Pdhb/Dnajc30/Mdh2/Immp2l/Sdhb/Ak2/Uqcrc1/Park7/Sdhc…
release of cytochrome c from mitochondria	58	-0.766008	-2.57526	1.9979e-05	0.000235753	0.000113565	14	tags=5%, list=0%, signal=5%	Bad/Bcl2l11/Mfn2
regulation of mitochondrial membrane potential	83	-0.68458	-2.44413	0.000162565	0.00159855	0.000770043	687	tags=14%, list=4%, signal=14%	Vcp/Pink1/Tusc2/Rnf122/Bad/Adora2a/Bco2/Park7/Ubb/Ndufc2/Tspan4/Mfn2
protein localization to mitochondrion	124	-0.645907	-2.44126	0.000242706	0.00204567	0.000985424	1965	tags=24%, list=11%, signal=22%	Dnajc19/Trmt10b/Grpel1/Timm23/Hspd1/Tomm7/Leprot/Ndufa13/Timm9/Timm13/Dnlz/Chchd4/Ube2j2/Pink1/Fis1/Sae1/Timm8a1/Samm50/Mtch1/Pmpcb/Immp2l/Aip/Tomm40l/Mterf4/Fkbp8/Ptpn5/Romo1/Maip1/Bcap31/Mfn2
mitochondrial fusion	34	-0.841869	-2.54865	0.000708516	0.00522531	0.0025171	38	tags=9%, list=0%, signal=9%	Oma1/Adck1/Mfn2
mitochondrial calcium ion homeostasis	24	-0.850057	-2.38974	0.00373208	0.0210669	0.0101482	295	tags=12%, list=2%, signal=12%	Maip1/Smdt1/Mfn2
negative regulation of reactive oxygen species biosynthetic process	23	-0.852303	-2.37366	0.00392773	0.0210669	0.0101482	462	tags=13%, list=2%, signal=13%	Park7/Ndufc2/Mfn2
regulation of mitochondrion organization	113	-0.607724	-2.27037	0.00355339	0.0210669	0.0101482	1245	tags=10%, list=7%, signal=9%	Pparg/Pink1/Fis1/Endog/Oma1/Bad/Inf2/Dhodh/Adck1/Bcl2l11/Mfn2
mitochondrial fission	46	-0.727276	-2.32984	0.00650842	0.0319997	0.0154147	1245	tags=15%, list=7%, signal=14%	Pparg/Pink1/Fis1/Mtfp1/Inf2/Dhodh/Mfn2
mitochondrial ATP synthesis coupled electron transport	62	-0.636621	-2.16048	0.00783789	0.0331399	0.0159639	4356	tags=66%, list=24%, signal=51%	Uqcrb/Uqcr10/Cycs/Ndufb8/Ndufa10/Ndufs1/Chchd2/Cox7a2l/Ndufv2/Dnajc15/Ndufb9/Coq9/Coa6/Snca/Uqcrh/Uqcrq/Sdha/Cox6a2/Cox6a1/Dld/Cox4i1/Sdhd/Ndufv3/Uqcrfs1/Ndufa8/Cox5a/Ndufs7/Coq7/Cyc1/Uqcc3/Pink1/Ndufs8/Ndufs2/Sdhb/Uqcrc1/Park7/Sdhc/Ndufv1/Iscu/Ndufc2/Ndufs3
electron transport chain	86	-0.598699	-2.15194	0.00937031	0.0331399	0.0159639	5004	tags=63%, list=27%, signal=46%	Bscl2/Uqcrb/Uqcr10/Cycs/Sod2/Ndufb3/Ndufb8/Wdr93/Etfb/Ndufa10/Ndufs1/Chchd2/Cox7a2l/Ndufv2/Dnajc15/Ndufb9/Coq9/Coa6/Snca/Uqcrh/Uqcrq/Sdha/Cox6a2/Cox6a1/Thap11/Dld/Cox4i1/Sdhd/Ndufv3/Ppargc1a/Uqcrfs1/Ndufa8/Cox5a/Ndufs7/Aifm2/Coq7/Cyc1/Por/Uqcc3/Pink1/Mybbp1a/Ndufs8/Ndufs2/Ndufa5/Fdx1/Immp2l/Sdhb/Uqcrc1/Park7/Sdhc/Ndufv1/Iscu/Ndufc2/Ndufs3
apoptotic mitochondrial changes	104	-0.579274	-2.13419	0.0105323	0.0331399	0.0159639	14	tags=12%, list=0%, signal=13%	Ppp2cb/Arrb2/Hspd1/Psmd10/Aifm2/Sfn/Them4/Pink1/Jtb/Fis1/Bad/Bcl2l11/Mfn2
respiratory electron transport chain	79	-0.597591	-2.11315	0.00911508	0.0331399	0.0159639	5004	tags=62%, list=27%, signal=45%	Bscl2/Uqcrb/Uqcr10/Cycs/Sod2/Ndufb8/Etfb/Ndufa10/Ndufs1/Chchd2/Cox7a2l/Ndufv2/Dnajc15/Ndufb9/Coq9/Coa6/Snca/Uqcrh/Uqcrq/Sdha/Cox6a2/Cox6a1/Dld/Cox4i1/Sdhd/Ndufv3/Ppargc1a/Uqcrfs1/Ndufa8/Cox5a/Ndufs7/Aifm2/Coq7/Cyc1/Uqcc3/Pink1/Mybbp1a/Ndufs8/Ndufs2/Ndufa5/Immp2l/Sdhb/Uqcrc1/Park7/Sdhc/Ndufv1/Iscu/Ndufc2/Ndufs3
oxidative phosphorylation	96	-0.564437	-2.06067	0.0117955	0.0331399	0.0159639	4394	tags=57%, list=24%, signal=44%	Cox6b1/Msh2/Ndufa10/Ndufs1/Uqcc2/Chchd2/Mlxipl/Cox7a2l/Antkmt/Ndufv2/Dnajc15/Ndufb9/Coq9/Atp5pb/Coa6/Snca/Uqcrh/Uqcrq/Sdha/Atpsckmt/Cox6a2/Cox6c/Slc25a33/Cox6a1/Chchd10/Dld/Myc/Cox4i1/Sdhd/Ndufv3/Uqcrfs1/Ndufa8/Cox5a/Rhoa/Ndufs7/Stoml2/Coq7/Vcp/Tefm/Cyc1/Uqcc3/Pink1/Ndufs8/Ndufs2/Sirt3/Dnajc30/Sdhb/Ak2/Uqcrc1/Park7/Sdhc/Ndufv1/Iscu/Ndufc2/Ndufs3
mitochondrial respiratory chain complex I assembly	56	-0.594749	-1.98226	0.0108883	0.0331399	0.0159639	4838	tags=61%, list=26%, signal=45%	Tmem126a/Ndufc1/Ndufb3/Ndufb8/Ndufab1/Ndufa10/Ndufs1/Ndufaf6/Ndufb10/Tmem126b/Ndufb9/Oxa1l/Ndufa2/Ndufaf5/Ndufa9/Ndufa6/Ndufb11/Foxred1/Ndufa11/Ndufaf8/Ndufaf7/Nubpl/Ndufa8/Ndufs7/Ndufa13/Dmac1/Ndufs8/Ndufs2/Ndufb5/Ndufb7/Ndufa5/Ndufaf3/Ndufc2/Ndufs3
mitochondrial electron transport, NADH to ubiquinone	23	-0.699487	-1.94807	0.00942655	0.0331399	0.0159639	4356	tags=74%, list=24%, signal=57%	Ndufa10/Ndufs1/Ndufv2/Dnajc15/Ndufb9/Coq9/Dld/Ndufa8/Ndufs7/Pink1/Ndufs8/Ndufs2/Park7/Ndufv1/Iscu/Ndufc2/Ndufs3
tricarboxylic acid cycle	28	-0.648149	-1.89068	0.011068	0.0331399	0.0159639	3361	tags=50%, list=18%, signal=41%	Sucla2/Ndp/Sdha/Idh3b/Sdhd/Ogdhl/Suclg1/Mdh1/Idh1/Pdhb/Mdh2/Sdhb/Sdhc/Idh2
cristae formation	20	-0.68078	-1.84292	0.0113815	0.0331399	0.0159639	2879	tags=50%, list=16%, signal=42%	Letm1/Chchd10/Apool/Micos10/Micu1/Uqcc3/Pink1/Samm50/Oma1/Adck1
protein insertion into mitochondrial inner membrane	10	-0.755937	-1.7196	0.013548	0.0363333	0.0175022	1916	tags=60%, list=10%, signal=54%	Trmt10b/Ndufa13/Timm9/Timm13/Timm8a1/Romo1
pyruvate metabolic process	118	-0.487644	-1.83127	0.0169839	0.0435675	0.020987	3223	tags=28%, list=17%, signal=23%	Mpc1/Galk1/Tpi1/Mlx/Eno3/Ucp2/Mpc2/Dld/Kyat1/Myc/Pdk2/Pgk1/Ppargc1a/Arnt/Uchl1/Ogdhl/Eno2/Aldoc/Pgam1/Pfkm/Eif6/Esrrb/Ins2/Slc16a3/Pdhb/Pfkfb1/Fahd1/Flcn/Pkm/Prkag1/Fkrp/Ldhb/Eno1
mitochondrial transmembrane transport	86	-0.473858	-1.70322	0.0202399	0.0495818	0.0238842	3258	tags=38%, list=18%, signal=32%	Hspa9/Mpc1/Pam16/Slc25a16/Ucp2/Slc25a33/Letm1/Slc25a15/Mpc2/Vdac2/Slc25a1/Mcub/Slc25a4/Abcb8/Dnajc19/Grpel1/Micu1/Timm23/Hspd1/Tomm7/Slc25a39/Mrpl18/Slc25a40/Dnlz/Chchd4/Micu2/Slc25a26/Tomm40l/Romo1/Maip1/Slc25a3/Spg7/Smdt1
oxaloacetate metabolic process	10	-0.726645	-1.65297	0.0210092	0.0495818	0.0238842	1929	tags=40%, list=10%, signal=36%	Got1/Mdh1/Fahd2a/Fahd1
FEMALES, Mito-focused GSEA
Description	setSize	enrichmentScore	NES	pvalue	p.adjust	qvalue	rank	leading_edge	core_enrichment
mitochondrial fission	49	-0.894462	-2.8713	1e-10	5.3e-09	4e-09	619	tags=14%, list=3%, signal=14%	Bnip3/Stat2/Mief1/Pink1/Carlr/Ap3b1/Mfn2
negative regulation of release of cytochrome c from mitochondria	22	-0.94188	-2.59738	5.9181e-09	1.5683e-07	1.18362e-07	2	tags=9%, list=0%, signal=9%	Ghitm/Mfn2
negative regulation of reactive oxygen species biosynthetic process	20	-0.93158	-2.5116	3.11609e-07	5.50509e-06	4.15479e-06	2	tags=10%, list=0%, signal=10%	Park7/Mfn2
mitochondrial fusion	35	-0.916734	-2.77027	5.64539e-06	7.48014e-05	5.64539e-05	2	tags=6%, list=0%, signal=6%	Mief1/Mfn2
protein localization to mitochondrion	100	-0.847731	-3.02749	1.10494e-05	0.000117123	8.83949e-05	400	tags=9%, list=2%, signal=9%	Maip1/Pink1/Tomm40l/Tomm34/Ap3b1/Ptpn5/Tomm70a/Fkbp8/Mfn2
protein targeting to mitochondrion	72	-0.886446	-3.02565	3.13964e-05	0.000277335	0.000209309	381	tags=8%, list=2%, signal=8%	Pink1/Tomm40l/Tomm34/Ptpn5/Tomm70a/Mfn2
mitochondrial calcium ion homeostasis	25	-0.932349	-2.6449	0.000248451	0.00188113	0.00141972	2	tags=12%, list=0%, signal=12%	Maip1/Anxa6/Mfn2
regulation of mitochondrion organization	120	-0.800879	-2.92151	0.000650778	0.0043114	0.00325389	619	tags=6%, list=3%, signal=6%	Bnip3/Stat2/Ghitm/Mief1/Pink1/Carlr/Mfn2
release of cytochrome c from mitochondria	64	-0.858791	-2.87549	0.00418585	0.02465	0.0186038	2	tags=8%, list=0%, signal=8%	Bnip3/Ghitm/Pink1/Sfn/Mfn2
regulation of mitochondrial membrane potential	83	-0.829465	-2.89542	0.00550964	0.0278746	0.0210375	880	tags=13%, list=5%, signal=13%	Kcnq2/Kcnq3/Vcp/Got1/Bnip3/Adora2a/Park7/Pink1/Myc/Slc4a11/Mfn2
apoptotic mitochondrial changes	113	-0.79199	-2.86625	0.0057853	0.0278746	0.0210375	2	tags=3%, list=0%, signal=3%	Pink1/Sfn/Mfn2
aerobic respiration	161	-0.731306	-2.75959	0.0069535	0.0307113	0.0231783	654	tags=6%, list=3%, signal=5%	Atpsckmt/Ndufs3/Park7/Mdh1/Pink1/Myc/Ndufs5/Trpv4/Mfn2
cellular respiration	206	-0.679464	-2.62079	0.00832968	0.0339595	0.0256298	386	tags=4%, list=2%, signal=4%	Atpsckmt/Ndufs3/Park7/Mdh1/Pink1/Myc/Ndufs5/Trpv4/Mfn2
ciliary rootlet	15	-0.720956	-1.81557	0.00929669	0.0351946	0.026562	597	tags=13%, list=3%, signal=13%	Klc1/Crocc
nuclear outer membrane	30	-0.674625	-1.98404	0.0102041	0.0360544	0.0272109	33	tags=7%, list=0%, signal=7%	Tmem53/Eno1

## Sheet: S3_GSEA_non-mitochondrial
MALES, GSEA with non-mitochondrial genes
ID	Description	setSize	enrichmentScore	NES	pvalue	p.adjust	qvalue	rank	leading_edge	core_enrichment
GO:0045211	postsynaptic membrane	385	0.411923	1.81964	4.23418e-07	0.000200882	0.000174034	3913	tags=40%, list=24%, signal=31%	12293/107065/14664/19268/14265/110886/192897/74053/16510/18213/210274/19281/93887/14658/20273/15558/192167/20503/245684/12565/14804/16531/16975/242425/14400/432530/12669/56149/50791/242443/12805/13138/14402/268902/14812/102857/109676/233489/26422/18526/108068/16485/244723/239217/207393/383348/14811/72978/20541/232813/386750/56543/18212/320127/245666/192198/13838/99633/64009/21367/23859/224997/819…
GO:0032279	asymmetric synapse	475	0.386785	1.73956	5.64275e-07	0.000200882	0.000174034	3625	tags=39%, list=22%, signal=31%	108155/107065/14664/19268/14265/243743/65114/74053/20745/16510/14815/210274/18752/26409/19281/225164/67252/20273/192167/12168/20503/245684/320712/14804/16975/432530/12669/56149/50791/242443/268902/117146/14812/226359/84092/545156/109676/233489/382253/20964/244667/18798/17756/18607/244723/207393/14811/108672/18222/19122/20541/232813/386750/11350/18212/13821/15569/104027/320127/245666/192198/13838/…
GO:0044391	ribosomal subunit	108	-0.628251	-2.38018	1.57849e-06	0.000280971	0.00024342	3600	tags=63%, list=22%, signal=50%	102632403/19942/66481/67281/621697/68052/67186/68995/267019/66229/19989/19921/19982/26451/623174/20042/19933/68436/20054/19899/66184/619547/19941/100043718/229317/27367/19951/19981/11837/22121/270106/19944/19943/56040/20091/20084/432502/20115/319195/76808/65019/105244208/16785/19652/67891/20090/20104/27050/76846/67427/100503670/66489/20103/27176/100502825/20044/19896/66475/67945/19946/16898/67248…
GO:0099572	postsynaptic specialization	498	0.387631	1.75196	1.21025e-06	0.000280971	0.00024342	3913	tags=40%, list=24%, signal=32%	107065/327814/14664/19268/14265/110886/65114/74053/20745/16510/14815/210274/18752/26409/19281/225164/67252/14658/20273/192167/12168/20503/245684/320712/14804/16975/14400/432530/12669/56149/50791/242443/14402/228136/268902/117146/14812/84092/545156/109676/233489/382253/20964/244667/18798/17756/18607/244723/207393/14811/108672/18222/19122/20541/232813/386750/56543/11350/18212/13821/104027/320127/24…
GO:0042734	presynaptic membrane	254	0.454457	1.92479	3.60843e-06	0.00051384	0.000445166	3876	tags=42%, list=23%, signal=32%	12293/15551/327814/14664/14265/110886/12289/74053/13641/16510/78808/19266/20264/14365/20273/15558/12565/16531/242425/381290/14400/12669/94332/12805/14812/218503/16519/233489/108068/234267/238988/16485/239217/383348/14811/320127/58235/13838/226922/16504/15561/116837/67300/14800/17957/11551/59287/14735/20907/18717/13052/15165/242864/110876/23965/53623/170571/16491/13869/14823/20979/12290/17357/2061…
GO:0005840	ribosome	154	-0.540581	-2.14663	1.00579e-05	0.00109703	0.000950416	3600	tags=58%, list=22%, signal=46%	54127/13164/114643/13629/58887/66480/54217/102632403/19942/66481/231659/13627/67281/621697/68052/67186/68995/267019/66229/19989/20617/19921/19982/26451/623174/20042/26443/19933/68436/50497/20054/19899/66184/619547/19941/100043718/229317/27367/19951/320267/19981/11837/225215/50849/22121/19017/105083/270106/19944/231699/19943/56040/20091/20084/432502/20115/319195/76808/65019/105244208/16785/19652/6…
GO:0014069	postsynaptic density	451	0.375548	1.68363	1.07854e-05	0.00109703	0.000950416	3625	tags=38%, list=22%, signal=30%	107065/14664/19268/14265/65114/74053/20745/16510/14815/210274/18752/26409/19281/225164/67252/20273/192167/12168/20503/245684/320712/14804/16975/432530/12669/56149/50791/242443/268902/117146/14812/84092/545156/109676/233489/382253/20964/244667/18798/17756/18607/244723/207393/14811/108672/18222/19122/20541/232813/386750/11350/18212/13821/104027/320127/245666/192198/13838/240057/23859/224997/81907/1…
GO:0022626	cytosolic ribosome	125	-0.567492	-2.19133	2.2791e-05	0.0020284	0.00175731	3600	tags=58%, list=22%, signal=45%	102632403/19942/66481/231659/13627/67281/621697/68052/67186/68995/267019/66229/19989/19921/19982/26451/623174/20042/19933/68436/20054/19899/66184/619547/19941/100043718/229317/27367/19951/19981/11837/50849/22121/19017/105083/270106/19944/19943/56040/20091/20084/432502/20115/319195/76808/65019/105244208/16785/67891/11815/20090/20104/27050/76846/67427/100503670/66489/20103/27176/100502825/20044/198…
GO:0005640	nuclear outer membrane	28	-0.757777	-2.25532	0.00012371	0.00978681	0.00847882	487	tags=11%, list=3%, signal=10%	13360/319565/13806
GO:0035253	ciliary rootlet	15	-0.853833	-2.20749	0.000140027	0.0099699	0.00863743	866	tags=20%, list=5%, signal=19%	16593/232943/230872
GO:0022625	cytosolic large ribosomal subunit	63	-0.645313	-2.24211	0.000181294	0.0101698	0.00881066	3834	tags=73%, list=23%, signal=56%	66480/54217/102632403/19942/67281/621697/67186/66229/19989/19921/19982/26451/623174/20042/19933/68436/19899/619547/19941/100043718/27367/19951/19981/11837/22121/270106/19944/19943/56040/432502/319195/76808/65019/67891/100503670/66489/27176/100502825/19896/67945/19946/67248/67025/19988/26961/269261
GO:0098686	hippocampal mossy fiber to CA3 synapse	65	0.601969	2.10156	0.000167211	0.0101698	0.00881066	2407	tags=43%, list=15%, signal=37%	107065/14664/14265/20404/78808/19266/21960/210274/72003/20503/12565/432530/14812/226359/58235/60510/13841/12217/22784/53611/12388/242864/105853/77531/227580/20979/23821/20405
GO:0098685	Schaffer collateral - CA1 synapse	148	0.460782	1.82656	0.000185685	0.0101698	0.00881066	3365	tags=37%, list=20%, signal=30%	107065/14265/20404/78808/19266/21960/104015/20503/16975/14400/432530/18791/12669/233489/20964/76108/104027/320127/245666/192198/13838/270163/13841/20510/12217/14800/12322/26420/20907/19877/18759/19878/16412/12388/229791/54376/18577/76742/11852/77531/226180/50997/17918/20405/108071/26419/20616/17967/215114/109934/216238/12552/246317/72194/70530
GO:0015934	large ribosomal subunit	65	-0.651534	-2.27925	0.000224118	0.0102174	0.00885183	3834	tags=74%, list=23%, signal=57%	66480/54217/102632403/19942/67281/621697/67186/66229/19989/19921/19982/26451/623174/20042/19933/68436/19899/619547/19941/100043718/27367/19951/19981/11837/22121/270106/19944/19943/56040/432502/319195/76808/65019/19652/67891/100503670/66489/27176/100502825/19896/67945/19946/67248/18148/67025/19988/26961/269261
GO:0030684	preribosome	105	-0.564552	-2.13118	0.000229604	0.0102174	0.00885183	3225	tags=40%, list=20%, signal=32%	68052/267019/69072/67045/69902/215193/98956/20042/56095/59014/18572/72515/213773/66164/20091/20115/105244208/69713/20104/217431/107071/76846/57741/71340/20103/102462/20044/66475/27966/71952/20102/57315/67134/14113/65961/19090/74778/237730/52521/18114/217995/50912
GO:0099634	postsynaptic specialization membrane	193	0.433099	1.7719	0.000225457	0.0102174	0.00885183	3913	tags=43%, list=24%, signal=33%	107065/19268/110886/16510/19281/20273/192167/20503/245684/14804/16975/14400/432530/12669/242443/14402/268902/14812/244723/207393/14811/232813/386750/56543/320127/245666/192198/13838/23859/81907/13841/14800/11551/13490/21844/207683/20907/319504/53310/68585/229791/54376/56177/53623/13492/269060/16500/242274/13869/53324/50997/75409/11419/108071/14657/12921/15563/22343/11496/27418/241263/74513/243312…
GO:0098982	GABA-ergic synapse	163	0.456071	1.83009	0.000275772	0.01155	0.0100063	4310	tags=44%, list=26%, signal=33%	108155/12293/107065/110886/74053/245000/14658/242425/14400/50791/13138/14402/228136/26422/244667/238988/239217/20619/386750/56543/12554/116837/12217/11551/13490/13405/12704/13052/16563/170571/243621/320772/14404/235086/13869/14823/12290/18168/27418/12801/110784/94229/12326/76161/99371/229706/12424/104080/236915/232341/208431/76965/12725/320873/16438/627214/320707/12307/54126/54525/13488/14401/207…
GO:0060076	excitatory synapse	104	0.507318	1.91152	0.000334825	0.0132442	0.0114741	3449	tags=42%, list=21%, signal=34%	108155/107065/14664/19268/243743/16510/104015/20273/192167/20503/14804/94332/14812/226359/16519/233489/234267/18798/14811/232813/18212/15569/320127/192198/23829/12217/207683/16412/54376/53623/170935/20979/26556/20661/20616/268934/243312/382018/72961/380702/246317/16522/320405/58234
GO:0034702	monoatomic ion channel complex	264	0.384243	1.63068	0.000662516	0.0248269	0.0215088	3901	tags=38%, list=24%, signal=29%	100604/12293/110886/433926/12289/16510/78808/20269/16528/20264/14226/110862/235281/14658/212670/20273/14804/16531/15168/14400/242443/20928/14402/14812/211480/16519/16485/244723/14811/72978/56543/58869/23859/226922/329178/16504/15561/20191/14800/228071/12295/382571/20907/53310/338370/15165/54376/56177/110876/241528/53623/83493/170738/66950/239556/16491/320460/16500/224796/12291/12299/12290/14657/2…
GO:1990071	TRAPPII protein complex	10	-0.83366	-1.93167	0.000778919	0.0277295	0.0240235	1455	tags=50%, list=9%, signal=46%	78232/27096/59005/60409/66682
GO:0098839	postsynaptic density membrane	156	0.425745	1.69888	0.000919737	0.0311835	0.0270158	3543	tags=40%, list=21%, signal=32%	107065/19268/16510/19281/20273/20503/245684/14804/16975/432530/12669/242443/268902/14812/244723/207393/14811/232813/386750/320127/245666/192198/13838/23859/81907/13841/14800/11551/13490/21844/207683/20907/319504/53310/68585/229791/54376/56177/53623/13492/269060/242274/13869/50997/75409/11419/108071/12921/22343/11496/241263/74513/243312/20353/12672/380702/246317/70530/12671/23969/76965/72555/11418
GO:0044306	neuron projection terminus	207	0.398824	1.64896	0.00104495	0.0338184	0.0292986	3784	tags=36%, list=23%, signal=28%	12919/14105/15551/330938/14265/74053/14601/18750/18752/104015/16531/15168/12669/14402/14812/26563/238988/16485/14811/19122/20541/94190/18212/224617/320127/13838/21823/226922/16504/20510/12217/14800/11551/13405/20975/53611/110891/15165/53623/218038/16491/56294/20979/269774/13712/271457/18125/16494/20616/94229/66725/268934/243312/12424/12310/382018/16502/12672/59033/56461/396184/21983/235072/12671/…
GO:0099523	presynaptic cytosol	48	0.588027	1.94246	0.00141234	0.0437212	0.0378779	366	tags=19%, list=2%, signal=18%	108155/66315/327814/14265/20404/78808/94090/18750/18752
GO:1990351	transporter complex	329	0.353683	1.53775	0.00153086	0.0454154	0.0393457	3903	tags=34%, list=24%, signal=27%	100604/12293/110886/433926/12289/16510/78808/100042918/76295/20269/16528/20264/14226/110862/235281/14658/212670/20273/14804/16531/15168/14400/242443/20928/14402/14812/211480/16519/11980/16485/244723/435376/50769/14811/72978/56543/58869/23859/226922/329178/16504/15561/20191/14800/228071/12295/382571/20907/53310/338370/15165/54376/56177/110876/241528/53623/83493/170738/66950/239556/16491/320460/205…
GO:1902495	transmembrane transporter complex	312	0.351551	1.52078	0.0017274	0.0491965	0.0426214	3903	tags=35%, list=24%, signal=27%	100604/12293/110886/433926/12289/16510/78808/100042918/20269/16528/20264/14226/110862/235281/14658/212670/20273/14804/16531/15168/14400/242443/20928/14402/14812/211480/16519/16485/244723/435376/14811/72978/56543/58869/23859/226922/329178/16504/15561/20191/14800/228071/12295/382571/20907/53310/338370/15165/54376/56177/110876/241528/53623/83493/170738/66950/239556/16491/320460/20544/16500/224796/12…
GO:0043679	axon terminus	185	0.398534	1.62338	0.00203477	0.0557213	0.0482743	3784	tags=37%, list=23%, signal=29%	12919/14105/15551/330938/14265/74053/14601/18750/18752/104015/16531/15168/12669/14402/14812/26563/238988/16485/14811/19122/20541/94190/18212/224617/320127/13838/21823/226922/16504/20510/14800/11551/20975/110891/15165/53623/218038/16491/269774/13712/271457/18125/16494/20616/94229/66725/268934/243312/12424/12310/382018/16502/12672/59033/56461/21983/235072/12671/18387/99738/23969/243764/12725/12307/…
GO:0032040	small-subunit processome	74	-0.562497	-2.00722	0.00232346	0.0612705	0.0530818	2799	tags=36%, list=17%, signal=30%	215193/98956/20042/18572/72515/213773/20091/20115/105244208/20104/217431/76846/20103/102462/20044/66475/27966/20102/57315/67134/14113/65961/19090/74778/237730/217995/50912
GO:0015935	small ribosomal subunit	45	-0.608768	-1.99178	0.00343385	0.0858452	0.0743721	3502	tags=53%, list=21%, signal=42%	66481/68052/68995/267019/20042/20054/66184/229317/20091/20084/20115/105244208/16785/20090/20104/27050/76846/67427/20103/20044/66475/16898/20102/18148
GO:0022627	cytosolic small ribosomal subunit	42	-0.611564	-1.97462	0.0034965	0.0858452	0.0743721	3502	tags=55%, list=21%, signal=43%	66481/68052/68995/267019/20042/20054/66184/229317/20091/20084/20115/105244208/16785/20090/20104/27050/76846/67427/20103/20044/66475/16898/20102
GO:0048786	presynaptic active zone	130	0.435362	1.69883	0.0039318	0.0933146	0.0808432	3839	tags=38%, list=23%, signal=30%	12293/327814/12289/74053/210274/14365/20273/16531/381290/14400/14812/20964/234267/238988/239217/18212/320127/245666/58235/19024/116837/12217/14800/17957/11551/20907/19878/15165/12388/23965/53623/228983/14823/20979/216831/20616/20614/58226/110784/14252/268934/382018/72961/66625/108069/320873/107934/14401/207474/16400
GO:0031045	dense core granule	48	0.570331	1.88401	0.00465477	0.101653	0.0880668	2382	tags=29%, list=14%, signal=25%	12919/12293/207227/14664/78808/18791/60510/15552/271564/109711/20979/80976/27062/16560
GO:0048787	presynaptic active zone membrane	69	0.510808	1.80257	0.00451423	0.101653	0.0880668	4085	tags=48%, list=25%, signal=36%	12293/12289/14365/20273/16531/381290/14400/14812/234267/239217/320127/58235/116837/14800/17957/11551/20907/15165/23965/53623/14823/20616/20614/58226/14252/268934/320873/107934/14401/207474/16400/18189/12558
GO:0043198	dendritic shaft	73	0.500019	1.77948	0.00471143	0.101653	0.0880668	3772	tags=41%, list=23%, signal=32%	74053/15558/192167/320712/17756/72978/277360/20541/13838/240057/14828/20510/14800/18195/53310/15165/53623/26556/50997/11419/108071/65079/170835/268934/17754/29819/11441/243547/20511/13488
GO:0071005	U2-type precatalytic spliceosome	53	-0.551432	-1.85719	0.0061894	0.120765	0.104625	3186	tags=42%, list=19%, signal=34%	20643/66094/69878/68011/69942/319322/102632439/67285/230596/107701/66125/66441/20641/66492/20638/68988/69192/68479/50783/24010/20227/68981
GO:0097525	spliceosomal snRNP complex	60	-0.537849	-1.85092	0.00634466	0.120765	0.104625	4284	tags=48%, list=26%, signal=36%	78651/320632/66101/53607/68879/67229/74351/328110/66585/20643/66094/69878/68011/66618/319322/102632439/107701/66125/20637/20641/20630/66492/20638/68988/72459/68479/50783/20227/68981
GO:0000502	proteasome complex	63	-0.529192	-1.83866	0.00614125	0.120765	0.104625	3740	tags=56%, list=23%, signal=43%	56436/19188/103554/19175/19170/19166/26440/26443/53382/67151/26441/66413/228769/19186/26444/23997/56812/58523/19177/19181/53380/19172/19182/19185/19171/22123/269523/20422/26442/68818/59029/19184/19173/23996/57296
GO:0042641	actomyosin	107	0.4339	1.6426	0.00644531	0.120765	0.104625	3915	tags=41%, list=24%, signal=32%	24131/60595/330938/14083/67665/18457/65256/171531/74103/26563/226751/67938/104027/11459/208727/107589/286940/208846/75646/326618/12798/20907/109711/106877/13518/74206/67268/17918/59069/80281/19882/329251/23921/56376/12306/235072/18571/118449/208431/68075/22330/18951/226251/19200
GO:0045177	apical part of cell	400	0.314127	1.39432	0.00589159	0.120765	0.104625	3687	tags=28%, list=22%, signal=23%	30805/73649/20520/27375/192212/13136/14664/192786/13649/381269/12289/20532/14083/18750/18536/210274/329628/14365/27364/12168/225997/16531/18791/106648/214552/237175/102857/13521/109637/16534/77031/16485/11491/67938/235504/20750/71670/18222/12351/18016/14268/20502/76089/234214/21872/71982/227059/75472/19211/20510/54338/22329/13490/110380/14102/640524/665113/13131/50934/12661/11977/18759/26570/3809…
GO:0005732	sno(s)RNA-containing ribonucleoprotein complex	24	-0.646823	-1.86147	0.00844664	0.121632	0.105376	2709	tags=50%, list=16%, signal=42%	67724/227522/69961/117109/52530/27966/16334/102614/67134/14113/237730/74097
GO:0005838	proteasome regulatory particle	22	-0.659271	-1.85864	0.00928409	0.121632	0.105376	2527	tags=59%, list=15%, signal=50%	67151/66413/23997/19181/53380/19182/19185/22123/20422/59029/19184/23996/57296
GO:0005839	proteasome core complex	18	-0.687925	-1.85734	0.00687563	0.121632	0.105376	4138	tags=72%, list=25%, signal=54%	16912/19175/19170/19166/26440/26443/26441/26444/19177/19172/19171/26442/19173
GO:0071011	precatalytic spliceosome	54	-0.546343	-1.84627	0.00740588	0.121632	0.105376	3186	tags=41%, list=19%, signal=33%	20643/66094/69878/68011/69942/319322/102632439/67285/230596/107701/66125/66441/20641/66492/20638/68988/69192/68479/50783/24010/20227/68981
GO:0042611	MHC protein complex	21	-0.661437	-1.84454	0.00903862	0.121632	0.105376	3526	tags=57%, list=21%, signal=45%	14999/14964/15039/15024/15064/15015/110557/14961/14969/15018/16149/14960
GO:0022624	proteasome accessory complex	25	-0.628567	-1.82849	0.00939734	0.121632	0.105376	2527	tags=56%, list=15%, signal=47%	67151/66413/19186/23997/19181/53380/19182/19185/22123/20422/59029/19184/23996/57296
GO:0046540	U4/U6 x U5 tri-snRNP complex	35	-0.583069	-1.81839	0.0100678	0.121632	0.105376	4284	tags=57%, list=26%, signal=42%	78651/320632/66101/53607/68879/67229/74351/66585/20643/66094/69878/68011/66618/102632439/20641/66492/20638/68988/50783/20227
GO:0097526	spliceosomal tri-snRNP complex	35	-0.583069	-1.81839	0.0100678	0.121632	0.105376	4284	tags=57%, list=26%, signal=42%	78651/320632/66101/53607/68879/67229/74351/66585/20643/66094/69878/68011/66618/102632439/20641/66492/20638/68988/50783/20227
GO:0030008	TRAPP complex	14	-0.711904	-1.80771	0.00870269	0.121632	0.105376	1455	tags=36%, list=9%, signal=33%	78232/27096/59005/60409/66682
GO:0120114	Sm-like protein family complex	80	-0.488718	-1.76933	0.00750203	0.121632	0.105376	4140	tags=44%, list=25%, signal=33%	320632/66101/53607/12729/68879/67229/66603/74351/328110/66585/20643/66094/69878/68011/66618/319322/102632439/28036/107701/66125/20637/20641/20630/66492/20638/68988/72459/68479/50783/231803/20227/68981/20595/276919/67207
GO:0031616	spindle pole centrosome	17	-0.665063	-1.7691	0.00986312	0.121632	0.105376	2271	tags=41%, list=14%, signal=36%	67203/26426/16328/70573/18148/386649/230917
GO:0030532	small nuclear ribonucleoprotein complex	68	-0.50059	-1.76477	0.00929481	0.121632	0.105376	4284	tags=46%, list=26%, signal=34%	78651/320632/66101/53607/68879/67229/74351/328110/66585/20643/66094/69878/68011/66618/319322/102632439/28036/107701/66125/20637/20641/20630/66492/20638/68988/72459/68479/50783/231803/20227/68981
GO:0034506	chromosome, centromeric core domain	10	-0.761226	-1.76383	0.00952973	0.121632	0.105376	2213	tags=50%, list=13%, signal=43%	319164/319158/319160/12615/108911
GO:0098690	glycinergic synapse	16	0.68071	1.75353	0.0100791	0.121632	0.105376	3463	tags=62%, list=21%, signal=49%	14658/230899/16412/243621/14657/236915/110304/11441/99738/217715
GO:0099522	cytosolic region	70	0.494885	1.75144	0.00706436	0.121632	0.105376	2885	tags=31%, list=17%, signal=26%	108155/66315/327814/14265/20404/78808/94090/18750/18752/13138/19211/12322/18754/22215/17999/77531/20979/26556/14682/17357/16573/66725
GO:0005684	U2-type spliceosomal complex	97	-0.467961	-1.75088	0.00855746	0.121632	0.105376	3967	tags=43%, list=24%, signal=33%	68879/67229/192170/68592/67480/328110/66585/20643/66094/66055/69878/72654/68011/69942/319322/68183/102632439/66070/67285/53317/230596/231889/107701/56031/28000/66125/22185/66441/60365/20637/20641/20630/66492/20638/68988/69192/72459/68479/50783/24010/20227/68981
GO:0030897	HOPS complex	12	0.725409	1.7462	0.0100756	0.121632	0.105376	2141	tags=42%, list=13%, signal=36%	320191/77963/77573/218035/269338
GO:1905369	endopeptidase complex	85	-0.470216	-1.72135	0.00955479	0.121632	0.105376	3740	tags=51%, list=23%, signal=39%	56436/19188/103554/19175/19170/19166/69019/12366/26440/66286/12628/26443/53382/67151/12905/14731/26441/66413/228769/19186/26444/23997/56812/58523/56529/19177/19181/53380/19172/19182/19185/19171/22123/269523/20422/26442/68818/59029/19184/19173/23996/66624/57296
GO:0044304	main axon	88	0.44795	1.64561	0.0084629	0.121632	0.105376	3087	tags=34%, list=19%, signal=28%	12919/20745/16510/16528/110862/20273/13138/268902/17756/16485/21367/23859/16504/58800/21844/319504/17755/110876/269060/13823/242274/17136/20742/11496/64383/21938/77767/12424/17754/16502
GO:0005681	spliceosomal complex	196	-0.389848	-1.59776	0.00736046	0.121632	0.105376	4153	tags=44%, list=25%, signal=33%	70312/70650/67487/320632/66101/27886/53607/12729/68879/67229/192170/66603/244672/68592/74351/67480/15381/328110/56724/66585/20643/76938/227707/68295/19704/66801/66094/66055/69878/72654/68011/69942/74044/319322/66642/22608/68183/56009/652988/67178/102632439/19744/269623/59013/66070/67285/21681/53317/230596/231889/67197/107701/56031/70225/28000/13207/19652/66125/68272/22185/66441/60365/20637/76936/…
GO:0010008	endosome membrane	442	0.298365	1.33484	0.00984058	0.121632	0.105376	2739	tags=24%, list=17%, signal=20%	26372/53599/71279/52348/67074/20844/65114/13649/381269/56419/230709/16510/76295/74385/19342/268706/67739/213326/72993/170743/68428/236792/232023/20479/74998/260302/11736/66532/84092/236727/14369/77031/76108/78618/209131/50769/106759/76686/52639/18222/65112/71943/18212/67073/13838/67166/81907/71982/19349/74438/71607/20510/22784/71900/18717/22785/74012/11977/223593/271564/53611/242864/68059/77573/7…
GO:0034703	cation channel complex	153	0.376537	1.49753	0.011295	0.134034	0.116121	3901	tags=38%, list=24%, signal=29%	12293/12289/16510/20269/16528/20264/14226/110862/235281/212670/20273/16531/15168/20928/16519/16485/56543/58869/23859/226922/329178/16504/15561/20191/228071/12295/382571/20907/15165/110876/241528/239556/16491/16500/12291/12299/12290/16494/80334/20614/58226/319734/238161/67498/16502/16539/56461/16518/545391/12298/106757/99738/238271/238871/20927/53881/16508/18763
GO:0019867	outer membrane	110	-0.426651	-1.62181	0.0117067	0.134438	0.116471	1065	tags=8%, list=6%, signal=8%	67976/17751/12799/13360/319565/217057/22187/170728/13806
GO:0031968	organelle outer membrane	110	-0.426651	-1.62181	0.0117067	0.134438	0.116471	1065	tags=8%, list=6%, signal=8%	67976/17751/12799/13360/319565/217057/22187/170728/13806
GO:0030687	preribosome, large subunit precursor	17	-0.657574	-1.74918	0.0120773	0.136493	0.118251	3099	tags=47%, list=19%, signal=38%	69072/69902/56095/59014/66164/107071/57741/52521
GO:0071013	catalytic step 2 spliceosome	91	-0.445229	-1.65055	0.0123757	0.13768	0.119279	4153	tags=44%, list=25%, signal=33%	70312/70650/320632/27886/68879/192170/68592/74351/15381/66585/20643/66094/69878/68011/319322/68183/56009/102632439/59013/66070/67285/21681/53317/231889/56031/70225/28000/13207/66441/60365/76936/20641/67836/108121/20638/53379/15382/19383/20227/68981
GO:0043209	myelin sheath	156	-0.398025	-1.58445	0.0127232	0.139368	0.120741	3425	tags=26%, list=21%, signal=21%	13627/18040/56370/18477/12314/105782/20909/22142/18858/22143/18762/14645/23980/13628/11461/12465/83964/66469/12724/230822/98660/12461/22223/13807/236539/18102/67801/17449/21454/18648/12462/14693/269523/12799/12709/71960/22187/140559/18746/13806
GO:0005686	U2 snRNP	20	-0.625983	-1.72603	0.0139975	0.151004	0.130822	3186	tags=50%, list=19%, signal=40%	20643/68011/319322/107701/66125/20641/20638/72459/68479/68981
GO:0005689	U12-type spliceosomal complex	27	-0.5764	-1.70328	0.016056	0.156601	0.135671	3186	tags=56%, list=19%, signal=45%	20643/66094/66055/69878/68011/319322/22608/67178/102632439/67197/107701/66125/20641/20638/68479
GO:0090543	Flemming body	30	0.563132	1.69479	0.0151988	0.156601	0.135671	3909	tags=47%, list=24%, signal=36%	26934/73844/20479/98267/194401/74107/14007/16170/320234/72008/18571/12332/18226/216439
GO:0097470	ribbon synapse	32	0.554065	1.6886	0.0151192	0.156601	0.135671	3628	tags=38%, list=22%, signal=29%	20404/56419/12289/13138/245666/12217/67300/218038/20614/23969/108058/11938
GO:0030123	AP-3 adaptor complex	13	0.685458	1.68006	0.0156067	0.156601	0.135671	3097	tags=46%, list=19%, signal=38%	11774/11778/77573/218035/269338/55946
GO:0001725	stress fiber	98	0.413425	1.54344	0.0158544	0.156601	0.135671	3915	tags=39%, list=24%, signal=30%	24131/60595/330938/14083/67665/18457/65256/171531/74103/26563/67938/104027/11459/107589/286940/208846/75646/326618/12798/109711/106877/13518/74206/67268/59069/80281/19882/329251/23921/56376/12306/235072/118449/208431/22330/18951/226251/19200
GO:0097517	contractile actin filament bundle	98	0.413425	1.54344	0.0158544	0.156601	0.135671	3915	tags=39%, list=24%, signal=30%	24131/60595/330938/14083/67665/18457/65256/171531/74103/26563/67938/104027/11459/107589/286940/208846/75646/326618/12798/109711/106877/13518/74206/67268/59069/80281/19882/329251/23921/56376/12306/235072/118449/208431/22330/18951/226251/19200
GO:0005769	early endosome	391	0.298851	1.32343	0.0157264	0.156601	0.135671	2842	tags=24%, list=17%, signal=21%	242687/268752/67074/20844/20404/65114/13649/330319/230709/16510/76295/19342/70829/11774/72993/245886/70527/73122/55992/236792/106572/260302/11736/66532/84092/11778/109676/233489/209131/106759/76438/76686/18222/65112/211978/240055/18212/67073/18016/14070/13838/70612/67166/81907/74438/71607/20510/69091/12778/22329/59287/11977/223593/11765/233280/242864/77573/76742/105171/77116/100502766/252903/9887…
GO:0071007	U2-type catalytic step 2 spliceosome	31	-0.556295	-1.69275	0.0168968	0.158296	0.13714	3676	tags=48%, list=22%, signal=38%	68592/66585/20643/69878/68011/68183/102632439/66070/53317/231889/56031/28000/20641/20638/68981
GO:0001917	photoreceptor inner segment	55	-0.492688	-1.6694	0.0164813	0.158296	0.13714	3	tags=7%, list=0%, signal=7%	13807/12215/16328/230872
GO:0019005	SCF ubiquitin ligase complex	59	-0.479811	-1.64656	0.0167415	0.158296	0.13714	318	tags=31%, list=2%, signal=30%	14794/30840/30838/50758/79043/231672/21402/101358/50762/71538/448987/76454/30839/50760/56438/68431/230904/230903
GO:0015030	Cajal body	53	-0.488217	-1.64429	0.017124	0.158341	0.137179	1245	tags=28%, list=8%, signal=26%	68276/224092/22687/52530/20630/53379/68988/14113/14030/237730/56541/20227/20595/22367/276919
GO:1990072	TRAPPIII protein complex	11	-0.70172	-1.6682	0.0190122	0.159466	0.138153	1406	tags=36%, list=9%, signal=33%	27096/59005/60409/66682
GO:0098688	parallel fiber to Purkinje cell synapse	43	0.512093	1.65828	0.0181322	0.159466	0.138153	1050	tags=30%, list=6%, signal=28%	14664/16510/104015/20273/20503/14804/94332/14812/16519/233489/234267/18798/14811
GO:1990531	phospholipid-translocating ATPase complex	10	0.718535	1.63972	0.0177778	0.159466	0.138153	2821	tags=40%, list=17%, signal=33%	76295/11980/50769/69981
GO:0099091	postsynaptic specialization, intracellular component	58	0.464735	1.59322	0.0189194	0.159466	0.138153	3527	tags=47%, list=21%, signal=37%	14815/228136/14812/382253/14811/245666/240057/224997/665113/12704/53310/12388/74206/170935/192119/77531/226180/244310/20405/76886/18125/110784/109934/20779/16818/58234/243547
GO:0005811	lipid droplet	80	-0.43683	-1.58148	0.0186537	0.159466	0.138153	1959	tags=21%, list=12%, signal=19%	11993/76577/12389/28000/16145/67800/269523/16890/100042025/217371/103199/56086/224624/27061/19659/12660/407819
GO:0032993	protein-DNA complex	157	-0.380604	-1.5157	0.0191161	0.159466	0.138153	3649	tags=33%, list=22%, signal=26%	66653/70088/229906/319192/20667/320022/51788/18968/50709/16842/15270/19891/272551/97114/20174/216225/68183/11461/56397/18972/21761/319164/68275/53317/319158/497652/67019/21423/22592/28000/73247/57741/16478/15081/21416/21750/109145/69535/18148/28113/28015/319160/72308/19090/70103/22642/21427/66233/12615/14375/625328/22590
GO:0031514	motile cilium	222	-0.350677	-1.45676	0.0192229	0.159466	0.138153	2212	tags=18%, list=13%, signal=16%	11642/68475/66086/227058/71870/75564/16578/72873/93871/432611/77040/320869/11636/276920/55978/104346/68870/18648/252967/75013/18642/237465/110012/19384/216618/213575/13489/11933/70426/18412/74665/636104/68625/232943/330577/56018/68922/58251/73293/230872
GO:0016324	apical plasma membrane	328	0.307697	1.33642	0.0192613	0.159466	0.138153	3687	tags=27%, list=22%, signal=22%	30805/73649/20520/27375/192212/13136/14664/192786/13649/381269/12289/20532/14083/210274/14365/12168/225997/16531/106648/237175/102857/13521/109637/16534/77031/16485/11491/235504/71670/12351/14268/20502/76089/234214/21872/227059/75472/19211/20510/54338/22329/110380/14102/665113/50934/11977/18759/380928/17921/381353/74206/15511/11987/18805/105853/20544/16500/56315/224796/17153/16440/29875/80718/534…
GO:0005911	cell-cell junction	477	0.285077	1.28254	0.0177026	0.159466	0.138153	3391	tags=25%, list=21%, signal=21%	24131/242687/75739/60595/27375/16480/327826/75785/14083/18750/233335/18457/18752/12168/18708/74094/12565/22601/71972/94332/50791/19271/13138/192216/192195/22388/99470/109676/216613/93724/11491/226751/20619/14615/20541/26401/228564/18016/104027/58235/13838/279561/71602/76089/215654/68339/14168/107589/21872/12554/19294/99167/21844/110380/68178/207683/18717/170644/19272/74012/13052/18759/53310/16412…
GO:0098797	plasma membrane protein complex	480	0.282344	1.27117	0.0204644	0.167479	0.145095	3927	tags=30%, list=24%, signal=24%	12293/75739/16480/13527/11480/192897/12289/16510/78808/18750/320910/20269/16452/20264/110862/104015/235281/12402/14658/16421/212670/14729/20273/12633/12675/54409/12565/14804/16531/242425/15168/242443/24051/13138/20928/14812/20649/16519/233489/213119/16485/244723/14702/14811/72978/14615/56543/215654/23859/12554/14706/226922/16504/15561/11479/21814/14701/67300/14800/11658/22329/16195/59287/14102/12…
GO:0030427	site of polarized growth	239	-0.33949	-1.42431	0.0214024	0.171219	0.148336	1326	tags=10%, list=8%, signal=9%	23964/240641/12631/19158/170758/231637/29811/24001/15163/16593/19099/12568/235180/27373/56471/69654/71960/13043/23991/64138/20595/30931/54648/13806
GO:0044309	neuron spine	240	0.322391	1.35647	0.0213516	0.171219	0.148336	3850	tags=35%, list=23%, signal=27%	327814/14265/74053/14083/14815/210274/192167/320712/14804/14812/84092/234267/14811/18222/20541/94190/232813/56543/18212/104027/320127/192198/109624/13838/16504/17978/19211/20510/14800/12322/67579/21844/217166/17755/110891/16412/109711/12388/77116/53623/170935/210293/330914/13492/269060/217692/242274/17999/77531/13631/244310/26556/50997/211612/11419/108071/18125/216831/19894/99371/64011/109934/380…
GO:0030426	growth cone	233	-0.339297	-1.42091	0.022038	0.172603	0.149535	1326	tags=10%, list=8%, signal=9%	23964/240641/12631/19158/170758/231637/29811/24001/16593/19099/12568/235180/27373/56471/69654/71960/13043/23991/64138/20595/30931/54648/13806
GO:0031252	cell leading edge	444	0.28544	1.27731	0.0220603	0.172603	0.149535	3488	tags=27%, list=21%, signal=22%	242687/108686/110886/192897/13649/12289/16510/14083/24066/18457/210376/56430/72993/320712/229320/16706/67742/19271/18103/13138/67771/268902/24057/382253/73182/16534/17756/12571/11491/78618/226751/218397/14811/232813/11350/18016/57748/53872/11459/234214/107589/50884/73178/16504/14800/99167/58800/21844/13405/12704/20975/18717/19877/240880/19272/219140/11977/18759/16412/109711/15165/12388/13518/1130…
GO:0030894	replisome	22	-0.579322	-1.63324	0.0229008	0.177232	0.153545	4869	tags=64%, list=30%, signal=45%	68240/117599/19076/54380/71702/18968/19891/68183/18972/68275/53317/22592/28000/22590
GO:0043601	nuclear replisome	21	-0.58809	-1.64	0.0232128	0.177715	0.153964	4869	tags=67%, list=30%, signal=47%	68240/117599/19076/54380/71702/18968/19891/68183/18972/68275/53317/22592/28000/22590
GO:0034709	methylosome	13	-0.657964	-1.63314	0.0239951	0.18175	0.157459	3977	tags=69%, list=24%, signal=53%	12729/20643/69878/68011/102632439/15469/13877/20641/20638
GO:0042612	MHC class I protein complex	13	-0.656094	-1.6285	0.0250205	0.185569	0.160768	4077	tags=62%, list=25%, signal=46%	240095/14964/15039/15024/15064/15015/110557/15018
GO:0043197	dendritic spine	235	0.3206	1.34406	0.0248031	0.185569	0.160768	4500	tags=40%, list=27%, signal=29%	327814/14265/74053/14083/14815/210274/192167/320712/14804/14812/84092/234267/14811/18222/20541/94190/232813/56543/18212/104027/320127/192198/109624/13838/16504/17978/19211/20510/14800/12322/67579/21844/217166/17755/110891/16412/109711/12388/77116/53623/170935/210293/330914/13492/269060/217692/242274/17999/77531/13631/244310/26556/50997/211612/11419/108071/18125/216831/19894/99371/64011/109934/380…
GO:0019774	proteasome core complex, beta-subunit complex	11	-0.679226	-1.61472	0.0276917	0.201188	0.1743	4138	tags=64%, list=25%, signal=48%	16912/19175/19170/19177/19172/19171/19173
GO:0098684	photoreceptor ribbon synapse	18	0.59893	1.58213	0.0276844	0.201188	0.1743	2085	tags=28%, list=13%, signal=24%	20404/13138/245666/67300/218038
GO:0005687	U4 snRNP	11	-0.677654	-1.61099	0.0283116	0.201888	0.174906	3186	tags=64%, list=19%, signal=51%	20643/69878/68011/102632439/20641/20638/68988
GO:0005912	adherens junction	161	0.347949	1.39464	0.028355	0.201888	0.174906	2194	tags=20%, list=13%, signal=17%	24131/75739/16480/327826/75785/233335/12168/12565/13138/192216/216613/20619/228564/18016/58235/13838/279561/71602/215654/21872/12554/19294/99167/110380/18717/13052/16412/12388/380928/381353/215008/242274
GO:0030018	Z disc	129	0.364061	1.41804	0.0305105	0.214654	0.185966	1861	tags=22%, list=11%, signal=19%	24131/60595/16480/12289/233335/22138/14226/235281/20273/12283/381290/65256/14812/74103/109676/67938/70729/68828/20541/29810/104027/208727/234214/286940/20191/13405/109711/13518
GO:0043235	receptor complex	325	0.299557	1.30073	0.030751	0.214654	0.185966	2342	tags=20%, list=14%, signal=17%	15551/14586/11480/110886/243743/192897/13649/78808/320910/18213/16452/18845/16421/14729/15558/12675/192167/12168/54409/16186/14804/16975/242425/14400/12978/170743/242443/14402/14812/26563/15560/213119/244723/239217/383348/14811/72978/18212/58869/15561/11479/12305/21814/14800/11551/11658/16195/18844/53310/16412/54376/56177/53623/78473/83493/14309/14404/54721/320460/22095/245424/13869/22637/16440
GO:0097386	glial cell projection	56	-0.444304	-1.51059	0.0317753	0.217896	0.188775	1807	tags=14%, list=11%, signal=13%	432611/16526/104346/16513/14360/17751/68922/230872
GO:0097729	9+2 motile cilium	165	-0.348083	-1.3969	0.0318275	0.217896	0.188775	2068	tags=16%, list=13%, signal=14%	227058/71870/75564/16578/72873/432611/77040/320869/11636/276920/104346/68870/18648/252967/75013/18642/237465/19384/13489/11933/70426/18412/74665/68625/330577/68922/230872
GO:0098985	asymmetric, glutamatergic, excitatory synapse	20	0.578424	1.5753	0.0322706	0.218825	0.18958	3190	tags=55%, list=19%, signal=44%	108155/243743/226359/232813/15569/23829/16412/170935/20661/268934/380702
GO:0098992	neuronal dense core vesicle	34	0.504165	1.55599	0.0332944	0.223638	0.193749	2382	tags=24%, list=14%, signal=20%	12293/207227/78808/18791/15552/271564/27062/16560
GO:0008540	proteasome regulatory particle, base subcomplex	12	-0.652955	-1.58586	0.034497	0.22955	0.198871	2527	tags=58%, list=15%, signal=49%	67151/19181/53380/19182/19185/19184/23996
GO:0033268	node of Ranvier	22	0.562356	1.56735	0.0358875	0.23656	0.204944	1840	tags=36%, list=11%, signal=32%	20745/16528/110862/20273/13138/21367/319504/110876
GO:0099524	postsynaptic cytosol	46	0.457411	1.49947	0.036215	0.23656	0.204944	2752	tags=28%, list=17%, signal=24%	108155/66315/14265/18752/13138/19211/12322/22215/17999/20979/26556/14682/16573
GO:0005662	DNA replication factor A complex	13	-0.632949	-1.57105	0.0377358	0.244254	0.21161	3022	tags=85%, list=18%, signal=69%	68240/117599/54380/71702/19891/68183/68275/53317/22592/28000/22590
GO:0042824	MHC class I peptide loading complex	14	-0.618438	-1.57038	0.0382514	0.24536	0.212568	3476	tags=43%, list=21%, signal=34%	14964/21355/21354/15015/110557/15018
GO:1905368	peptidase complex	110	-0.372337	-1.41535	0.0394331	0.250682	0.217179	3740	tags=42%, list=23%, signal=33%	56436/19188/103554/19175/19170/19166/69019/12366/26440/66286/12628/26443/53382/67151/12905/14731/26441/66413/228769/19186/26444/23997/56812/58523/56529/66125/19177/19181/53380/19172/19182/19185/19171/22123/223527/269523/20422/26442/68818/75565/59029/19184/19173/23996/66624/57296
GO:0031901	early endosome membrane	167	0.335362	1.34881	0.0403273	0.254098	0.220138	2936	tags=28%, list=18%, signal=23%	67074/20844/13649/230709/16510/76295/19342/72993/236792/260302/66532/209131/76686/65112/18212/67073/13838/67166/74438/71607/20510/11977/223593/242864/76742/77116/98878/269060/18854/52662/218035/16396/19345/71779/28006/217463/20405/271457/319277/269180/76561/74105/210108/69981/224088/76161
GO:0099092	postsynaptic density, intracellular component	51	0.440832	1.47555	0.0409979	0.256057	0.221835	3527	tags=45%, list=21%, signal=36%	14815/14812/382253/14811/245666/240057/224997/665113/12704/53310/12388/170935/192119/77531/226180/244310/20405/76886/18125/110784/109934/58234/243547
GO:0090665	glycoprotein complex	20	0.564464	1.53728	0.0425739	0.257759	0.22331	1668	tags=30%, list=10%, signal=27%	13527/14729/24051/13138/20649/13405
GO:0033116	endoplasmic reticulum-Golgi intermediate compartment membrane	44	-0.4561	-1.48643	0.0422071	0.257759	0.22331	1910	tags=23%, list=12%, signal=20%	66366/195040/67511/75766/242669/68137/17083/68938/74585/27061
GO:0098878	neurotransmitter receptor complex	45	0.453337	1.48121	0.0427184	0.257759	0.22331	2138	tags=31%, list=13%, signal=27%	14804/242443/14812/244723/14811/72978/15561/14800/53310/54376/56177/53623/83493/320460
GO:0042383	sarcolemma	169	0.333372	1.34224	0.0426817	0.257759	0.22331	1861	tags=20%, list=11%, signal=18%	12293/69642/13527/12289/14083/233335/381290/24051/13138/20928/20649/16519/109676/70729/68828/20541/12351/56543/14168/21809/56437/20191/67300/19087/22329/59287/18754/14102/12295/13405/110891/16412/110876/13518
GO:0098637	protein complex involved in cell-matrix adhesion	14	0.610936	1.5199	0.0448528	0.268363	0.232497	1470	tags=29%, list=9%, signal=26%	21960/70945/226519/18073
GO:0005685	U1 snRNP	19	-0.559187	-1.5261	0.0468111	0.270603	0.234438	3991	tags=53%, list=24%, signal=40%	53607/328110/20643/69878/68011/102632439/20637/20641/20630/20638
GO:0043083	synaptic cleft	30	0.499839	1.50431	0.0463757	0.270603	0.234438	2438	tags=37%, list=15%, signal=31%	74053/192167/14812/226359/226519/23829/20510/53623/227580/53324/18164
GO:0031674	I band	139	0.346165	1.36017	0.0462564	0.270603	0.234438	1861	tags=21%, list=11%, signal=19%	24131/60595/16480/12289/233335/22138/14226/235281/20273/12283/381290/65256/14812/74103/109676/67938/70729/68828/20541/29810/104027/208727/234214/21872/286940/20191/13405/109711/13518
GO:0005814	centriole	152	-0.342614	-1.35961	0.0457061	0.270603	0.234438	2187	tags=19%, list=13%, signal=17%	26426/68475/74412/66086/76223/17274/75216/72016/382010/215707/55978/16328/69871/100182/71007/19384/245866/12626/76166/66165/269702/207175/73739/28135/330577/102124/58251/54648/230872
GO:0019898	extrinsic component of membrane	164	0.333614	1.33964	0.0471276	0.270603	0.234438	3221	tags=31%, list=20%, signal=25%	16480/13527/78808/245000/16452/18708/245684/12565/50791/18707/545156/109676/233489/26422/20964/244723/14702/320127/215654/12554/14706/71982/116837/14701/20191/12217/67300/21844/104709/14687/12388/56177/12929/18577/17207/218038/53324/27062/14674/14682/19894/20616/20614/72685/100504663/18220/14677/18706/18710/217695/12552
GO:0005852	eukaryotic translation initiation factor 3 complex	15	-0.587738	-1.51953	0.0492432	0.278263	0.241074	5091	tags=73%, list=31%, signal=51%	68135/100042807/13669/54709/73830/223691/98221/53356/66085/55944/27979
GO:0101031	protein folding chaperone complex	35	-0.468823	-1.4621	0.0489008	0.278263	0.241074	4133	tags=54%, list=25%, signal=41%	15499/56505/20316/414077/109065/56088/12539/56351/20174/100043508/12465/12469/108671/12461/21454/12468/12462/56424/71919
GO:0032398	MHC class Ib protein complex	12	-0.620591	-1.50725	0.0518488	0.287488	0.249065	4077	tags=58%, list=25%, signal=44%	240095/14964/15039/15024/15015/110557/15018
GO:0005680	anaphase-promoting complex	20	-0.544016	-1.50002	0.0524907	0.287488	0.249065	2688	tags=45%, list=16%, signal=38%	628119/69010/52206/77891/66156/56438/59008/52717/75430
GO:0014704	intercalated disc	59	0.411422	1.41254	0.0523119	0.287488	0.249065	4099	tags=39%, list=25%, signal=29%	16480/14083/18750/109676/20541/14168/21872/13052/16412/109711/110876/13518/17879/20544/238161/18706/16518/53620/108058/11938/22330/12558/20740
GO:0032589	neuron projection membrane	77	0.388336	1.39505	0.0514129	0.287488	0.249065	5578	tags=53%, list=34%, signal=35%	110886/12289/16510/268902/14811/232813/16504/14800/15165/269060/13823/14404/215008/16500/50997/20742/76161/16502/380702/11441/99738/72555/20511/30957/67169/11941/54393/20392/68151/193385/66797/16337/14395/14810/14394/18390/14396/14397/17913/238276/107448
GO:0098636	protein complex involved in cell adhesion	48	0.431228	1.4245	0.0560512	0.304645	0.263929	1805	tags=23%, list=11%, signal=20%	192897/320910/21960/70945/16421/192167/213119/226519/16852/18073/16412
GO:0032432	actin filament bundle	108	0.357101	1.35379	0.0566406	0.305516	0.264684	3094	tags=31%, list=19%, signal=25%	24131/60595/330938/56419/14083/67665/18457/65256/171531/74103/26563/67938/104027/11459/107589/286940/208846/75646/326618/12798/109711/106877/13518/74206/67268/59069/80281/19882/329251/102866/23921/56376/12306
GO:1990635	proximal dendrite	15	0.588375	1.48914	0.0584506	0.310573	0.269065	2192	tags=47%, list=13%, signal=41%	14265/74053/227331/56403/17756/20510/16500
GO:0098791	Golgi apparatus subcompartment	335	0.28177	1.22786	0.0583218	0.310573	0.269065	3004	tags=25%, list=18%, signal=21%	14160/70675/20442/233781/69774/70591/73068/234356/75869/74094/11774/211673/235574/71972/211914/12874/66500/268859/231999/106572/260302/14348/77929/17158/11778/236727/26422/67180/70297/11980/117592/77031/18704/50769/213760/76686/20239/52639/12351/71943/67073/19346/70612/110058/20441/226541/74438/72043/12217/18195/545276/12704/11977/11765/12121/213993/19325/56386/252903/18805/76332/53618/67916/2691…
GO:0008328	ionotropic glutamate receptor complex	44	0.437579	1.42474	0.0588921	0.310601	0.26909	3885	tags=41%, list=24%, signal=31%	14804/242443/14812/244723/14811/72978/14800/53310/54376/56177/53623/83493/320460/13860/380702/72555/140723/68404
GO:0044298	cell body membrane	35	0.462255	1.43674	0.0593963	0.310957	0.269398	5064	tags=57%, list=31%, signal=40%	110886/239857/16504/16195/16500/13051/69601/16502/59033/667742/396184/16522/99738/16508/67169/11941/16490/16337/16194/98741
GO:0140534	endoplasmic reticulum protein-containing complex	116	-0.348877	-1.33438	0.0602757	0.313257	0.271391	3674	tags=35%, list=22%, signal=28%	12328/14084/14225/20335/56495/72772/26951/14964/69019/21355/20190/23802/109815/66286/103963/66048/21354/56176/13481/72999/14731/66268/14043/225896/66736/76577/71169/56529/230866/20832/15015/269523/110557/19089/66624/56348/18453/69683/15018/22230/85308
GO:0044753	amphisome	12	-0.612046	-1.4865	0.0609378	0.313709	0.271782	2273	tags=67%, list=14%, signal=58%	208092/66371/75608/66700/68953/105513/234852/18412
GO:0031143	pseudopodium	11	0.633083	1.48392	0.0627542	0.313709	0.271782	115	tags=18%, list=1%, signal=18%	24131/60595
GO:0140445	chromosome, telomeric repeat region	12	-0.607826	-1.47625	0.0636232	0.313709	0.271782	2384	tags=58%, list=14%, signal=50%	57321/320022/51869/497652/21750/69535/28113
GO:0016327	apicolateral plasma membrane	18	0.553625	1.46245	0.0630809	0.313709	0.271782	3300	tags=39%, list=20%, signal=31%	16480/21872/13052/12388/243548/19417/17475
GO:0097440	apical dendrite	31	0.474805	1.43795	0.062148	0.313709	0.271782	5658	tags=65%, list=34%, signal=42%	71729/14812/17756/20510/14102/15572/17755/15165/94229/19417/56418/74309/76709/19229/16572/16443/18605/12361/216227/208922
GO:0031526	brush border membrane	49	0.419684	1.39406	0.0638873	0.313709	0.271782	2870	tags=24%, list=17%, signal=20%	73649/20520/20532/210274/225997/12351/11977/26570/13492/19218/14674/56517
GO:0000786	nucleosome	60	-0.400593	-1.37858	0.0628326	0.313709	0.271782	3633	tags=38%, list=22%, signal=30%	70088/319192/51788/50709/15270/97114/20174/11461/56397/21761/319164/319158/67019/21423/73247/57741/15081/319160/70103/21427/66233/12615/625328
GO:0098687	chromosomal region	331	-0.284124	-1.23185	0.0616037	0.313709	0.271782	3633	tags=29%, list=22%, signal=23%	70088/229906/23837/11799/320022/67052/107435/26951/15182/13404/52504/230674/50721/110379/228421/54141/15270/17345/227707/19891/19704/14156/108989/622554/59288/217653/18005/22594/245688/11461/13163/56009/51869/71718/19356/15201/72155/100504207/68298/66700/67203/13144/319164/320558/21681/20586/66647/319158/26886/497652/22428/20892/229055/68953/68501/19053/73139/67629/52653/16319/59001/30932/19047/1…
GO:0032809	neuronal cell body membrane	32	0.473098	1.44184	0.0649351	0.31667	0.274347	5064	tags=59%, list=31%, signal=41%	110886/239857/16504/16195/16500/13051/69601/16502/59033/667742/396184/16522/99738/16508/11941/16490/16337/16194/98741
GO:0098553	lumenal side of endoplasmic reticulum membrane	10	-0.637895	-1.47806	0.0679511	0.325252	0.281782	307	tags=30%, list=2%, signal=29%	14964/74585/15018
GO:0071203	WASH complex	12	0.611362	1.47167	0.0689789	0.325252	0.281782	2471	tags=42%, list=15%, signal=35%	330319/223593/76742/28006/319277
GO:0097441	basal dendrite	10	0.643402	1.46826	0.0682126	0.325252	0.281782	5482	tags=90%, list=33%, signal=60%	20404/17756/17755/26419/94229/56418/72289/18605/216227
GO:0043194	axon initial segment	30	0.47476	1.42883	0.068979	0.325252	0.281782	3013	tags=40%, list=18%, signal=33%	110862/20273/17756/16485/21367/23859/319504/110876/242274/11496/12424/17754
GO:0031965	nuclear membrane	281	-0.288903	-1.23298	0.0686914	0.325252	0.281782	2866	tags=18%, list=17%, signal=15%	13010/108989/20617/622554/15451/59288/17857/69009/21428/12567/15483/633979/235606/16905/51869/30960/68119/74412/17766/53322/53317/65963/101613/75216/219132/56812/109077/73139/16647/224640/330189/56709/13537/67231/71805/80879/19215/445007/67116/100042025/16906/13360/319565/56541/19720/30931/232679/244202/230917/13806
GO:0002116	semaphorin receptor complex	11	0.624754	1.46439	0.0705016	0.326007	0.282437	3960	tags=55%, list=24%, signal=41%	243743/18845/18844/67784/140570/54712
GO:0001891	phagocytic cup	24	0.504093	1.43625	0.0697358	0.326007	0.282437	1715	tags=25%, list=10%, signal=22%	72729/232201/106572/74998/73182/18717
GO:0034706	sodium channel complex	24	0.503619	1.4349	0.0705128	0.326007	0.282437	2856	tags=38%, list=17%, signal=31%	20269/20264/235281/20273/329178/110876/239556/12291/58226
GO:0016010	dystrophin-associated glycoprotein complex	17	0.552366	1.43858	0.0713151	0.327589	0.283807	1668	tags=29%, list=10%, signal=26%	13527/24051/13138/20649/13405
GO:0001518	voltage-gated sodium channel complex	15	0.573592	1.45173	0.0725183	0.330981	0.286746	2856	tags=53%, list=17%, signal=44%	20269/20264/235281/20273/110876/239556/12291/58226
GO:0000782	telomere cap complex	11	-0.612966	-1.4572	0.0750155	0.331746	0.287408	1840	tags=55%, list=11%, signal=48%	57321/320022/497652/21750/69535/28113
GO:0000783	nuclear telomere cap complex	11	-0.612966	-1.4572	0.0750155	0.331746	0.287408	1840	tags=55%, list=11%, signal=48%	57321/320022/497652/21750/69535/28113
GO:0044545	NSL complex	11	0.620063	1.4534	0.074569	0.331746	0.287408	1114	tags=27%, list=7%, signal=25%	108155/76719/67773
GO:0001726	ruffle	180	0.312364	1.26749	0.0733999	0.331746	0.287408	3488	tags=29%, list=21%, signal=23%	242687/13649/24066/18457/210376/56430/72993/16706/67742/19271/18103/24057/382253/16534/17756/12571/11491/78618/218397/11350/18016/50884/58800/21844/12704/20975/18717/19877/219140/16412/109711/234353/19230/17918/271457/101476/211499/29875/51944/27418/56193/170835/23921/74002/13860/12306/50918/20779/74741/12808/63873/23969/12332
GO:0005802	trans-Golgi network	233	0.296143	1.23957	0.0747627	0.331746	0.287408	3001	tags=25%, list=18%, signal=21%	14160/20442/69774/70591/75869/74094/11774/211673/235574/12874/268859/231999/106572/260302/14348/77929/11778/236727/26422/67180/70297/11980/77031/18704/50769/213760/76686/20239/52639/12351/67073/19346/70612/110058/226541/74438/12217/11977/11765/12121/213993/19325/252903/67916/23821/24044/107338/21808/12921/245944/74105/215445/20614/66725/338368/99371/18220/245860
GO:0099147	extrinsic component of postsynaptic density membrane	10	0.629935	1.43753	0.0825121	0.335706	0.29084	1837	tags=50%, list=11%, signal=44%	245684/244723/320127/21844/56177
GO:0005666	RNA polymerase III complex	18	-0.532131	-1.43671	0.0814965	0.335706	0.29084	4166	tags=50%, list=25%, signal=37%	20018/66491/70408/67486/66420/69833/78929/26939/20016
GO:0045095	keratin filament	13	-0.575971	-1.42963	0.0824446	0.335706	0.29084	3027	tags=62%, list=18%, signal=50%	110310/16678/77832/105732/217335/16661/107656/223915
GO:1902710	GABA receptor complex	17	0.544281	1.41753	0.0808502	0.335706	0.29084	5465	tags=71%, list=33%, signal=47%	110886/242425/14400/14402/14404/14401/54393/14395/14394/14396/57249/14397
GO:0000145	exocyst	19	0.527694	1.4146	0.0802348	0.335706	0.29084	1964	tags=26%, list=12%, signal=23%	74053/75914/105504/21928/19325
GO:0032281	AMPA glutamate receptor complex	30	0.466957	1.40535	0.0781372	0.335706	0.29084	3885	tags=47%, list=24%, signal=36%	14804/244723/72978/14800/53310/54376/56177/53623/83493/320460/380702/72555/140723/68404
GO:0071782	endoplasmic reticulum tubular network	30	-0.458768	-1.38628	0.0790554	0.335706	0.29084	958	tags=10%, list=6%, signal=9%	68865/225362/230917
GO:0031234	extrinsic component of cytoplasmic side of plasma membrane	41	0.423245	1.35963	0.0821171	0.335706	0.29084	3039	tags=29%, list=18%, signal=24%	13527/16452/109676/14702/14706/14701/20191/14687/17207/14674/14682/14677
GO:0032590	dendrite membrane	52	0.403002	1.35329	0.076938	0.335706	0.29084	5537	tags=52%, list=34%, signal=35%	110886/12289/14811/232813/16504/14800/15165/269060/14404/16500/50997/76161/16502/380702/99738/72555/11941/20392/68151/16337/14395/14810/14394/18390/14396/14397/238276
GO:0001750	photoreceptor outer segment	68	0.378495	1.33012	0.0807441	0.335706	0.29084	2394	tags=25%, list=15%, signal=21%	71492/107477/18718/18750/210274/93887/50791/14919/170677/640524/19272/17755/244650/17921/213081/19224/17918
GO:0034705	potassium channel complex	83	0.358399	1.30343	0.0820896	0.335706	0.29084	3842	tags=39%, list=23%, signal=30%	16510/16528/110862/16531/15168/20928/16519/16485/56543/23859/226922/16504/382571/20907/15165/241528/16491/16500/16494/80334/20614/67498/16502/16539/56461/16518/99738/238271/238871/20927/53881/16508
GO:0001650	fibrillar center	135	-0.324373	-1.2694	0.0803662	0.335706	0.29084	3462	tags=27%, list=21%, signal=21%	230674/13559/67154/71726/66679/73754/56273/21341/69723/54006/76500/58185/227522/56452/223691/72515/66656/20586/53317/69833/214572/27275/100182/67873/20016/22032/67134/14113/26379/237730/19720/68077/20587/217995/17975/54624
GO:0031256	leading edge membrane	189	0.306862	1.25222	0.0785124	0.335706	0.29084	5104	tags=43%, list=31%, signal=30%	110886/13649/12289/16510/24066/210376/16706/19271/268902/24057/382253/16534/17756/11491/14811/232813/50884/16504/14800/21844/20975/18717/19272/219140/16412/15165/269060/218038/13823/14404/215008/16500/234353/19230/50997/101476/20742/216831/56193/170835/67784/76161/74002/13860/16502/380702/20779/74741/63873/11441/99738/23969/72555/20511/219135/30957/23805/67169/19353/16416/11941/54393/20392/22323/…
GO:0030141	secretory granule	297	0.280469	1.20709	0.0811287	0.335706	0.29084	2413	tags=19%, list=15%, signal=17%	12919/108155/12293/26934/207227/14664/78808/73106/74362/19340/19342/21825/70945/64176/235574/18791/20928/18783/84092/11980/77031/20619/433700/12351/19346/60510/71982/19349/21809/328778/12190/15552/14102/18159/13405/20907/13052/11977/271564/20527/16412/109711/320027/71313/19325/54608/380924/215008/21826/13614/20979/80976/16440/27062/16560/17918/271457
GO:1904930	amphisome membrane	10	-0.617932	-1.4318	0.0870106	0.351618	0.304624	5300	tags=90%, list=32%, signal=61%	68942/67064/208092/66371/75608/66700/68953/105513/234852
GO:0032154	cleavage furrow	51	0.39789	1.33182	0.0874106	0.351618	0.304624	3303	tags=35%, list=20%, signal=28%	26934/56419/73844/20873/70527/72425/18016/107589/15561/74107/12704/11852/59069/215445/72008/74002/268451/235072
GO:0072546	EMC complex	11	-0.600724	-1.4281	0.0901013	0.356661	0.308994	2751	tags=45%, list=17%, signal=38%	66048/66736/230866/69683/85308
GO:0044291	cell-cell contact zone	84	0.355087	1.29397	0.0894437	0.356661	0.308994	3757	tags=35%, list=23%, signal=27%	16480/14083/18750/18457/109676/20541/58235/14168/21872/19294/21844/74012/13052/16412/109711/110876/13518/17879/20544/211712/14252/238161/18706/16518/53620/108058/11938/66395/22330
GO:0031594	neuromuscular junction	102	0.341342	1.28331	0.0901671	0.356661	0.308994	4003	tags=32%, list=24%, signal=25%	207227/20745/78808/55983/192167/68828/224617/13838/208727/23859/226519/13841/16504/18754/13052/53310/19878/16412/12929/13869/12928/19894/102866/382018/228836/56404/13002/99738/50706/108058/16400/18189/16795
GO:0043196	varicosity	12	0.58981	1.41979	0.0912614	0.358995	0.311016	2826	tags=42%, list=17%, signal=35%	12919/58800/17755/269060/21938
GO:0005767	secondary lysosome	19	0.517645	1.38766	0.0925636	0.360696	0.31249	625	tags=16%, list=4%, signal=15%	12919/67739/17476
GO:0030686	90S preribosome	24	-0.480643	-1.38323	0.092707	0.360696	0.31249	1818	tags=21%, list=11%, signal=19%	213773/57741/102462/74778/217995
GO:0005682	U5 snRNP	16	-0.532628	-1.39675	0.0944962	0.363753	0.315138	4140	tags=69%, list=25%, signal=52%	20646/27366/56844/320632/68879/67229/74351/20643/68011/20641/20638
GO:0030017	sarcomere	194	0.297799	1.21846	0.0945146	0.363753	0.315138	2327	tags=22%, list=14%, signal=19%	24131/60595/16480/17930/12289/233335/67665/22138/14226/235281/268783/20273/12283/381290/65256/17260/20928/14812/74103/109676/17896/67938/70729/68828/20541/29810/104027/11459/208727/64009/234214/21872/286940/20191/13405/50876/109711/13518/17879/57342/67268/26556/21925
GO:0061700	GATOR2 complex	11	0.601676	1.4103	0.0950997	0.364038	0.315385	1335	tags=36%, list=8%, signal=33%	230784/71962/75747/319481
GO:0000138	Golgi trans cisterna	10	0.619735	1.41425	0.0960386	0.365666	0.316795	786	tags=20%, list=5%, signal=19%	20442/77929
GO:0019897	extrinsic component of plasma membrane	112	0.331899	1.2648	0.0968248	0.366698	0.317689	2847	tags=28%, list=17%, signal=23%	16480/13527/78808/16452/245684/12565/50791/109676/233489/26422/244723/14702/320127/215654/12554/14706/116837/14701/20191/21844/14687/12388/56177/12929/17207/53324/14674/14682/20616/20614/72685
GO:0043195	terminal bouton	82	0.352181	1.27758	0.0981932	0.369913	0.320475	3128	tags=29%, list=19%, signal=24%	14265/74053/14601/104015/16531/14402/14812/238988/14811/19122/94190/18212/224617/21823/14800/53623/269774/271457/66725/268934/12424/12310/382018/59033
GO:0160111	axonemal A tubule inner sheath	14	0.557803	1.38772	0.101363	0.3762	0.325921	1712	tags=36%, list=10%, signal=32%	77627/75556/211482/433700/74405
GO:0032982	myosin filament	22	-0.485622	-1.36908	0.101506	0.3762	0.325921	3156	tags=32%, list=19%, signal=26%	53311/668940/140781/544791/17929/17868/71960
GO:0000803	sex chromosome	37	0.422749	1.32691	0.102504	0.3762	0.325921	1118	tags=19%, list=7%, signal=18%	76073/20873/245000/19821/70891/58186/74355
GO:0030315	T-tubule	72	0.363229	1.29035	0.100413	0.3762	0.325921	4205	tags=40%, list=25%, signal=30%	12293/12289/381290/20928/16519/109676/70729/20541/21809/56437/67300/19087/18754/12295/110876/20544/381199/12299/18125/238161/16518/18387/108058/22337/16508/11549/12558/12297/16001
GO:0031253	cell projection membrane	326	0.270381	1.17451	0.102009	0.3762	0.325921	3529	tags=25%, list=21%, signal=20%	269604/71492/73649/20520/192212/110886/13649/12289/20532/16510/24066/210274/210376/225997/52028/16706/19271/268902/24057/76260/382253/13521/16534/17756/11491/14919/14811/232813/12351/50884/170677/16504/14800/21844/13405/50934/20975/18717/219140/11977/233812/26570/16412/15165/244650/13492/269060/13823/14404/215008/16500/68525/20607/234353/19230/50997/329795/19218/101476/14674/20742/56193/26365/565…
GO:0160110	axonemal microtubule doublet inner sheath	22	0.486258	1.35526	0.106305	0.388148	0.336272	1712	tags=27%, list=10%, signal=24%	77627/75556/211482/433700/75472/74405
GO:0034704	calcium channel complex	46	0.397266	1.3023	0.108061	0.389112	0.337108	4916	tags=48%, list=30%, signal=34%	12293/12289/14226/212670/20191/228071/12295/12299/12290/58226/319734/238161/545391/12298/106757/238871/18763/12297/22066/12286/12288/12300
GO:0030672	synaptic vesicle membrane	156	0.307752	1.22804	0.108208	0.389112	0.337108	4918	tags=43%, list=30%, signal=30%	14664/20404/245000/19342/72003/64176/20964/11980/235504/320127/23859/60510/19349/75209/230085/328778/67300/14800/22784/58800/13405/20907/20527/19325/218038/20362/105853/19345/20979/80976/271457/78771/80718/19894/66725/244049/76161/229706/20353/382018/59033/72961/13002/18387/12725/11964/11975/215085/20927/54525/140919/235380/27204/72160/19353/22318/13446/68365/11920/54411/16561/240332/19344/76709/…
GO:0099501	exocytic vesicle membrane	156	0.307752	1.22804	0.108208	0.389112	0.337108	4918	tags=43%, list=30%, signal=30%	14664/20404/245000/19342/72003/64176/20964/11980/235504/320127/23859/60510/19349/75209/230085/328778/67300/14800/22784/58800/13405/20907/20527/19325/218038/20362/105853/19345/20979/80976/271457/78771/80718/19894/66725/244049/76161/229706/20353/382018/59033/72961/13002/18387/12725/11964/11975/215085/20927/54525/140919/235380/27204/72160/19353/22318/13446/68365/11920/54411/16561/240332/19344/76709/…
GO:0005793	endoplasmic reticulum-Golgi intermediate compartment	101	-0.33061	-1.24166	0.109834	0.392973	0.340453	1963	tags=19%, list=12%, signal=17%	53322/66366/54160/195040/67511/75766/242669/68137/28106/76308/17083/193813/68938/18453/69668/74585/67830/27061/66682
GO:0000164	protein phosphatase type 1 complex	19	-0.500694	-1.36646	0.110998	0.395151	0.34234	1514	tags=26%, list=9%, signal=24%	19047/19045/17973/228966/53412
GO:0031248	protein acetyltransferase complex	94	0.336583	1.24937	0.112331	0.395939	0.343022	1699	tags=18%, list=10%, signal=16%	108155/226182/328572/76719/66897/208146/26409/216825/268936/67773/21343/382207/75560/231713/76901/103537/66262
GO:1902493	acetyltransferase complex	94	0.336583	1.24937	0.112331	0.395939	0.343022	1699	tags=18%, list=10%, signal=16%	108155/226182/328572/76719/66897/208146/26409/216825/268936/67773/21343/382207/75560/231713/76901/103537/66262
GO:0097504	Gemini of Cajal bodies	10	-0.590993	-1.36939	0.116636	0.403598	0.349658	1839	tags=30%, list=11%, signal=27%	22687/56541/20595
GO:0000109	nucleotide-excision repair complex	13	-0.550698	-1.3669	0.115258	0.403598	0.349658	2586	tags=31%, list=16%, signal=26%	22594/22592/13870/22590
GO:0106068	SUMO ligase complex	12	-0.561693	-1.3642	0.11919	0.403598	0.349658	1900	tags=42%, list=12%, signal=37%	66647/68501/19016/67711/67872
GO:0097545	axonemal doublet microtubule	24	0.468863	1.33588	0.119852	0.403598	0.349658	1712	tags=25%, list=10%, signal=22%	77627/75556/211482/433700/75472/74405
GO:0032153	cell division site	62	0.364797	1.26067	0.120173	0.403598	0.349658	3303	tags=31%, list=20%, signal=25%	26934/56419/73844/20873/70527/72425/18016/107589/15561/74107/12704/11852/20362/59069/215445/72008/74002/268451/235072
GO:0120111	neuron projection cytoplasm	93	0.335492	1.24314	0.118318	0.403598	0.349658	4681	tags=43%, list=28%, signal=31%	14265/18457/11774/11778/382253/17756/67269/23859/67166/81907/12217/14800/12322/13518/26398/16560/16570/80718/26419/26413/16573/14252/66725/17754/29819/55946/246317/56455/78933/68724/16589/30957/15194/216344/16559/18472/13385/16561/68151/13688
GO:0031461	cullin-RING ubiquitin ligase complex	193	-0.291334	-1.19263	0.119033	0.403598	0.349658	666	tags=7%, list=4%, signal=7%	212123/18570/72184/56438/59008/66498/74251/52717/117198/68431/75430/230904/230903
GO:0031966	mitochondrial membrane	196	0.290321	1.19101	0.11759	0.403598	0.349658	3288	tags=23%, list=20%, signal=19%	108155/71279/30805/14245/71707/20532/100042918/193670/18750/18213/72930/544752/18103/26949/319801/14933/278097/19122/13838/100434/19349/68682/76867/223752/13405/69922/271564/72508/13712/14545/13244/83767/218215/18125/12801/19246/66725/245860/11898/64011/56484/20779/22171/241727/11909
GO:0045178	basal part of cell	276	0.273909	1.1688	0.117601	0.403598	0.349658	3902	tags=28%, list=24%, signal=21%	242687/30805/20520/192212/14664/192897/13649/14083/20269/12168/20503/14412/381290/229320/76707/13138/109676/16534/94220/72472/237831/235504/18222/20541/23859/21872/12305/54338/50934/13052/11977/53310/110891/15165/104681/15511/11987/11502/20544/22095/242274/56315/13614/13869/240638/67916/26558/29875/107723/22343/53416/18591/26365/14252/94229/56517/217258/12306/19417/59033/72293/72461/20514/13340/1…
GO:0005938	cell cortex	322	-0.268601	-1.16172	0.118424	0.403598	0.349658	457	tags=3%, list=3%, signal=3%	102693/13043/78785/64138/15216/74325/17975/102502/26396/230917/13806
GO:0008076	voltage-gated potassium channel complex	71	0.353495	1.2532	0.121462	0.406015	0.351751	3842	tags=39%, list=23%, signal=30%	16510/110862/16531/15168/16519/16485/56543/23859/226922/16504/382571/20907/15165/241528/16491/16500/16494/80334/20614/67498/16502/16539/56461/16518/99738/238271/53881/16508
GO:0005828	kinetochore microtubule	15	-0.523611	-1.35374	0.122704	0.40825	0.353688	5300	tags=67%, list=32%, signal=45%	208092/66371/53869/75608/26951/228421/66700/68953/105513/234852
GO:0030677	ribonuclease P complex	10	-0.584402	-1.35411	0.124508	0.409579	0.354839	3339	tags=70%, list=20%, signal=56%	54364/67724/227522/117109/102614/74097/67676
GO:0030681	multimeric ribonuclease P complex	10	-0.584402	-1.35411	0.124508	0.409579	0.354839	3339	tags=70%, list=20%, signal=56%	54364/67724/227522/117109/102614/74097/67676
GO:0044305	calyx of Held	35	0.416508	1.29456	0.12483	0.409579	0.354839	3784	tags=40%, list=23%, signal=31%	15551/18750/18752/16485/226922/16504/16491/269774/18125/382018/16502/99738/12307/18951
GO:0097649	A axonemal microtubule	22	0.474139	1.32148	0.125509	0.40992	0.355135	1712	tags=27%, list=10%, signal=24%	77627/75556/211482/433700/75472/74405
GO:0009925	basal plasma membrane	259	0.273226	1.15836	0.130718	0.424982	0.368183	3901	tags=27%, list=24%, signal=21%	242687/30805/20520/192212/14664/192897/13649/14083/20269/12168/20503/14412/381290/13138/109676/16534/94220/72472/237831/235504/18222/20541/23859/21872/12305/54338/50934/13052/11977/53310/110891/15165/104681/15511/11987/11502/20544/22095/242274/56315/13869/240638/67916/29875/107723/22343/53416/18591/26365/14252/94229/56517/217258/12306/19417/59033/72293/20514/13340/17250/12671/208431/257632/12946/…
GO:0098802	plasma membrane signaling receptor complex	158	0.298835	1.19473	0.134935	0.436697	0.378333	2138	tags=20%, list=13%, signal=17%	11480/192897/78808/320910/16452/16421/14729/12675/54409/14804/242425/242443/14812/213119/244723/14811/72978/15561/11479/14800/11658/16195/53310/16412/54376/56177/53623/78473/83493/54721/320460
GO:0030016	myofibril	214	0.281863	1.16993	0.135848	0.437665	0.379172	2362	tags=21%, list=14%, signal=19%	24131/60595/16480/17930/12289/233335/67665/22138/14226/235281/268783/20273/12283/381290/65256/17260/13138/20928/14812/74103/109676/17896/67938/70729/68828/20541/29810/104027/11459/208727/64009/234214/21872/286940/20191/13405/50876/109711/13518/17879/57342/67268/26556/19230/21925/83679
GO:0071004	U2-type prespliceosome	17	-0.495382	-1.31774	0.141103	0.441975	0.382906	3434	tags=41%, list=21%, signal=33%	328110/66094/68011/22185/20637/20630/20638
GO:0071010	prespliceosome	17	-0.495382	-1.31774	0.141103	0.441975	0.382906	3434	tags=41%, list=21%, signal=33%	328110/66094/68011/22185/20637/20630/20638
GO:1902711	GABA-A receptor complex	15	0.518201	1.31154	0.140479	0.441975	0.382906	5465	tags=67%, list=33%, signal=45%	110886/14400/14402/14404/14401/14395/14394/14396/57249/14397
GO:0034719	SMN-Sm protein complex	18	-0.485643	-1.31119	0.142164	0.441975	0.382906	3186	tags=50%, list=19%, signal=40%	66603/20643/69878/68011/102632439/20641/20638/20595/276919
GO:0002080	acrosomal membrane	25	-0.445169	-1.29499	0.142186	0.441975	0.382906	1739	tags=20%, list=11%, signal=18%	12389/12215/75202/11858/17304
GO:0005903	brush border	100	0.32356	1.21148	0.141519	0.441975	0.382906	2626	tags=21%, list=16%, signal=18%	73649/20520/20532/210274/225997/230899/67938/12351/71602/286940/12305/13131/11977/107684/18759/26570/109711/13492/16440/19218/14674
GO:0042470	melanosome	95	0.325157	1.20813	0.142773	0.441975	0.382906	3677	tags=37%, list=22%, signal=29%	12751/55963/381269/245886/12321/171531/97761/21823/19349/14828/67300/59287/11977/16412/17921/269589/19345/17918/271457/67878/80718/14674/12304/14376/20317/12306/56175/68581/20514/18571/12464/13002/12332/11975/83429
GO:0048770	pigment granule	95	0.325157	1.20813	0.142773	0.441975	0.382906	3677	tags=37%, list=22%, signal=29%	12751/55963/381269/245886/12321/171531/97761/21823/19349/14828/67300/59287/11977/16412/17921/269589/19345/17918/271457/67878/80718/14674/12304/14376/20317/12306/56175/68581/20514/18571/12464/13002/12332/11975/83429
GO:0000781	chromosome, telomeric region	114	-0.31309	-1.19546	0.139787	0.441975	0.382906	3578	tags=32%, list=22%, signal=26%	320022/107435/15182/13404/50721/15270/19891/19704/14156/622554/22594/245688/56009/51869/71718/19356/21681/66647/497652/229055/68501/19047/19646/15081/13870/21750/19045/12412/50883/66231/73666/69535/53379/28113/107829/67711/58230
GO:0030660	Golgi-associated vesicle membrane	45	-0.379727	-1.2424	0.143446	0.442137	0.383046	2188	tags=27%, list=13%, signal=23%	29873/18550/54160/56447/195040/12757/59042/68137/11769/67489/74585/74325
GO:0030688	preribosome, small subunit precursor	12	-0.544035	-1.32132	0.145011	0.445035	0.385557	3938	tags=75%, list=24%, signal=57%	353258/66878/100608/53414/67619/67045/56095/71340/18114
GO:0033106	cis-Golgi network membrane	15	-0.508385	-1.31437	0.147124	0.44794	0.388073	4077	tags=53%, list=25%, signal=40%	240095/14964/78308/15039/27096/110557/21982/15018
GO:0031464	Cul4A-RING E3 ubiquitin ligase complex	15	0.513414	1.29942	0.147216	0.44794	0.388073	2912	tags=47%, list=18%, signal=38%	58799/12576/26374/23806/76843/99375/72584
GO:0000123	histone acetyltransferase complex	85	0.329355	1.203	0.149125	0.451816	0.391431	1699	tags=18%, list=10%, signal=16%	108155/226182/328572/76719/208146/26409/216825/268936/67773/21343/382207/75560/76901/103537/66262
GO:0010494	cytoplasmic stress granule	86	0.328219	1.20022	0.150572	0.454267	0.393555	3325	tags=28%, list=20%, signal=22%	239528/229096/14265/192160/15258/20853/268859/227331/20239/53872/21843/53319/319817/233871/19877/68564/228994/217980/80913/93728/29819/80912/226562/23994
GO:0005891	voltage-gated calcium channel complex	33	0.409729	1.25721	0.152529	0.458231	0.396989	3687	tags=36%, list=22%, signal=28%	12293/12289/212670/12295/12299/12290/58226/319734/545391/12298/106757/238871
GO:0043034	costamere	17	0.495189	1.28967	0.154748	0.460771	0.39919	3757	tags=41%, list=23%, signal=32%	233335/13138/109676/13405/26556/66395/22330
GO:0098831	presynaptic active zone cytoplasmic component	22	0.45799	1.27647	0.155577	0.460771	0.39919	3046	tags=36%, list=18%, signal=30%	238988/245666/116837/12217/12388/228983/110784/382018
GO:0016514	SWI/SNF complex	28	0.428657	1.26992	0.155963	0.460771	0.39919	1261	tags=29%, list=8%, signal=26%	19708/14025/210982/77044/72057/77045/93760/243842
GO:0035097	histone methyltransferase complex	67	0.346182	1.21395	0.154089	0.460771	0.39919	4822	tags=42%, list=29%, signal=30%	76719/208043/29808/19821/67773/21343/12419/213464/55982/665775/79221/50496/77305/14055/76130/108143/381022/228980/233904/74016/56406/15161/329559/270627/22290/22289/67933/72843
GO:0043204	perikaryon	198	0.28103	1.15345	0.157884	0.464519	0.402437	3130	tags=27%, list=19%, signal=22%	12919/14265/75785/12289/74053/14601/16510/244886/12978/230899/227331/16485/18607/54003/18212/104027/13838/21823/23859/16504/20510/14800/26420/15572/28240/11977/17755/20527/56177/53623/16500/26398/13853/12290/72145/237847/14657/26419/15563/26413/64383/65079/58226/94229/76484/11899/66725/12424/11898/217379/241489/70892/20713
GO:0098892	extrinsic component of postsynaptic specialization membrane	12	0.540132	1.3002	0.16179	0.464646	0.402546	2270	tags=50%, list=14%, signal=43%	245684/244723/320127/21844/56177/53324
GO:0044754	autolysosome	14	-0.506481	-1.28609	0.164744	0.464646	0.402546	5219	tags=57%, list=32%, signal=39%	14325/16784/66734/12752/14387/225326/353047/18412
GO:0090571	RNA polymerase II transcription repressor complex	16	-0.488701	-1.28156	0.164913	0.464646	0.402546	4679	tags=50%, list=28%, signal=36%	15184/21384/30948/15182/17869/107771/17119/66556
GO:0030673	axolemma	20	0.4664	1.27021	0.164269	0.464646	0.402546	4717	tags=55%, list=29%, signal=39%	16510/268902/16504/13823/20742/16502/11441/20511/30957/54393/66797
GO:0097346	INO80-type complex	27	-0.424786	-1.25526	0.159942	0.464646	0.402546	2100	tags=41%, list=13%, signal=36%	23837/233875/20174/70020/51812/67019/56249/109275/69714/70103/66233
GO:0002102	podosome	46	0.374427	1.22743	0.158879	0.464646	0.402546	2621	tags=30%, list=16%, signal=26%	20273/19248/268396/22388/70729/326618/22329/219140/106877/69581/20405/59069/319939/26419
GO:1904115	axon cytoplasm	53	0.359545	1.21189	0.162173	0.464646	0.402546	4244	tags=40%, list=26%, signal=30%	18457/11774/11778/67269/23859/67166/81907/12217/13518/16560/80718/16573/17754/55946/246317/56455/78933/68724/30957/216344/18472
GO:0045171	intercellular bridge	79	-0.329024	-1.18767	0.165106	0.464646	0.402546	3814	tags=32%, list=23%, signal=24%	22248/24068/71878/101985/22154/104009/228866/233406/66241/100504207/68312/224023/22152/77407/52653/52683/15374/240641/227290/14865/102693/171580/26379/72318/22590
GO:0005925	focal adhesion	184	0.282994	1.15234	0.164133	0.464646	0.402546	3493	tags=27%, list=21%, signal=22%	60595/330938/192897/14083/320910/67665/18457/16452/12402/16421/209039/19248/76707/236920/13138/11491/18607/21804/234214/286940/170822/217337/212307/18717/16412/109711/16363/13518/230393/69581/57342/16170/228361/240087/83767/319939/29875/19264/26413/194655/71302/396184/20779/244418/244895/63873/223272/170736/118449/208431
GO:0000151	ubiquitin ligase complex	307	-0.26132	-1.12491	0.16175	0.464646	0.402546	1219	tags=10%, list=7%, signal=9%	30839/383295/50760/69837/233877/264064/140499/19763/106025/63958/212123/98766/50753/30951/56424/18570/72184/56438/432940/59008/66498/74251/52717/117198/68431/75430/24105/58230/230904/230903
GO:0005635	nuclear envelope	443	-0.249684	-1.11484	0.16322	0.464646	0.402546	2971	tags=19%, list=18%, signal=16%	18762/67812/11689/71955/13010/108989/20617/224630/56717/622554/15451/59288/17857/69009/52552/276770/21428/12567/15483/633979/235606/227612/70804/16905/51869/30960/28088/66700/227721/68119/100043324/74412/18400/17766/53322/53317/65963/23825/101613/75216/381629/219132/56812/68953/109077/73139/16647/224640/66011/17120/330189/66817/72357/56709/11423/13537/105513/223527/234852/67231/67030/19384/223433…
GO:0043220	Schmidt-Lanterman incisure	13	0.525836	1.28882	0.167187	0.465204	0.40303	3300	tags=54%, list=20%, signal=43%	19211/18759/17136/17153/64383/12306/17475
GO:0033276	transcription factor TFTC complex	18	0.482923	1.27569	0.167688	0.465204	0.40303	3010	tags=28%, list=18%, signal=23%	226182/216825/21343/407786/108143
GO:0043292	contractile muscle fiber	222	0.273209	1.13917	0.16784	0.465204	0.40303	2362	tags=21%, list=14%, signal=18%	24131/60595/16480/17930/12289/233335/67665/22138/14226/235281/268783/20273/12283/381290/65256/17260/13138/20928/14812/74103/109676/17896/67938/70729/68828/20541/29810/104027/11459/208727/64009/234214/21872/286940/20191/13405/50876/109711/13518/17879/57342/67268/26556/19230/21925/83679
GO:0005770	late endosome	263	0.265653	1.12685	0.167918	0.465204	0.40303	3007	tags=23%, list=18%, signal=19%	12919/26372/71279/67894/52348/65114/13649/381269/230709/74385/268706/245886/50791/68428/232023/106572/20479/14812/77031/211978/67561/76089/70612/67166/19349/20510/69091/22784/71900/22785/11977/53611/77573/234663/15000/18145/11852/18805/218035/269338/56494/71779/116891/23821/231440/17918/24017/280408/50500/66552/80718/12921/26413/69981/224088/66725/76161/319642/245860/106326
GO:0032585	multivesicular body membrane	22	-0.444681	-1.25366	0.170415	0.468476	0.405865	2731	tags=50%, list=17%, signal=42%	66371/11891/18197/75608/66241/66700/68953/105513/234852/18196/12512
GO:0097733	photoreceptor cell cilium	95	0.317178	1.17848	0.170267	0.468476	0.405865	2156	tags=19%, list=13%, signal=17%	71492/81896/107477/18718/18750/210274/93887/50791/76260/14919/170677/640524/19272/17755/244650/17921/213081/19224
GO:0061702	canonical inflammasome complex	12	-0.521111	-1.26564	0.17641	0.483092	0.418527	1885	tags=25%, list=11%, signal=22%	101613/17951/12362
GO:0031091	platelet alpha granule	11	0.546906	1.28192	0.179934	0.490855	0.425253	2130	tags=27%, list=13%, signal=24%	21825/70945/21826
GO:0032797	SMN complex	10	-0.544814	-1.26238	0.18583	0.494027	0.428001	166	tags=30%, list=1%, signal=30%	66603/20595/276919
GO:0098576	lumenal side of membrane	12	-0.516266	-1.25388	0.185912	0.494027	0.428001	307	tags=25%, list=2%, signal=25%	14964/74585/15018
GO:0031463	Cul3-RING ubiquitin ligase complex	57	0.346434	1.18366	0.185892	0.494027	0.428001	2224	tags=28%, list=13%, signal=24%	75785/268807/13803/52323/16351/226541/100503085/23806/243574/26554/246293/242785/217194/71778/208439/211255
GO:0043296	apical junction complex	126	0.296293	1.1509	0.187342	0.494027	0.428001	1917	tags=18%, list=12%, signal=16%	75739/27375/74094/22601/50791/192195/99470/104027/58235/279561/76089/68339/21872/19294/110380/68178/170644/74012/13052/18759/53310/12388/381353
GO:0030658	transport vesicle membrane	223	0.270317	1.12839	0.18244	0.494027	0.428001	4112	tags=35%, list=25%, signal=27%	14664/20404/245000/19342/72003/64176/14812/215821/20964/11980/235504/12351/320127/23859/60510/19349/75209/230085/328778/67300/14800/22784/58800/13405/20907/69162/53611/20527/11765/20334/19325/207352/252903/218038/20362/105853/56494/19345/69608/20979/80976/16440/271457/78771/114716/80718/22343/19894/69981/67048/66725/217030/244049/76161/229706/20353/64011/382018/59033/72961/20650/68581/13002/18387…
GO:0005740	mitochondrial envelope	211	0.272142	1.12822	0.186156	0.494027	0.428001	3288	tags=21%, list=20%, signal=17%	108155/71279/30805/14245/71707/20532/100042918/193670/18750/18213/72930/544752/18103/26949/319801/14933/278097/19122/13838/100434/19349/68682/76867/223752/13405/69922/271564/72508/13712/14545/13244/83767/218215/18125/12801/19246/66725/245860/11898/64011/56484/20779/22171/241727/11909
GO:0000775	chromosome, centromeric region	231	-0.268124	-1.12068	0.184125	0.494027	0.428001	2477	tags=30%, list=15%, signal=26%	66934/75608/12237/381318/14056/68966/70088/229906/23837/11799/67052/26951/52504/230674/50721/110379/228421/54141/17345/227707/108989/59288/217653/18005/11461/13163/15201/72155/100504207/68298/66700/67203/13144/319164/320558/20586/319158/26886/22428/20892/68953/19053/73139/67629/52653/16319/59001/30932/19047/17120/69556/12412/12608/105513/75786/234852/445007/51792/67711/319160/69654/68014/102920/5…
GO:0150034	distal axon	396	0.248403	1.10165	0.187046	0.494027	0.428001	3486	tags=31%, list=21%, signal=25%	12919/14105/15551/99512/330938/19268/14265/74053/14601/18750/433182/210274/18752/104015/12402/16531/15168/12669/67771/14402/14812/26563/382253/244667/234267/238988/17756/16485/14811/277360/19122/20541/94190/11350/18212/224617/320127/58235/13838/21823/14168/270163/226922/16504/13175/269473/20510/233552/14800/12847/11551/67579/21844/15572/20975/50876/13052/17755/53310/110891/15165/12388/56177/18424…
GO:0015629	actin cytoskeleton	475	0.244545	1.09984	0.184096	0.494027	0.428001	3493	tags=28%, list=21%, signal=23%	24131/226182/14489/60595/16480/99349/330938/56419/14083/67665/18457/22138/232339/208076/18130/20273/63985/19248/65256/228869/12331/67771/268396/171531/114774/74103/22388/26563/16763/17896/17756/11491/226751/67938/98267/70729/94190/26401/240055/11350/18016/104027/109624/11459/208727/71602/108943/107589/270163/50884/73178/286940/208846/75646/326618/14701/12798/22329/320878/110380/640524/68178/20907…
GO:0032839	dendrite cytoplasm	34	0.39209	1.21009	0.188084	0.494155	0.428111	5233	tags=47%, list=32%, signal=32%	382253/17756/14800/12322/26398/26419/26413/14252/66725/29819/16589/16559/13385/68151/18390/16572
GO:0097431	mitotic spindle pole	38	-0.377075	-1.1991	0.189343	0.495363	0.429159	1456	tags=18%, list=9%, signal=17%	17120/240641/383295/66165/226154/67711/24010
GO:0019866	organelle inner membrane	95	-0.311113	-1.15961	0.190631	0.495363	0.429159	2969	tags=20%, list=18%, signal=16%	66836/69186/12759/20617/622554/66154/103172/58185/67885/69934/224640/27050/330189/70544/12799/66114/16906/72113/230917
GO:0016323	basolateral plasma membrane	234	0.267606	1.12001	0.190259	0.495363	0.429159	3901	tags=27%, list=24%, signal=21%	242687/20520/192212/14664/13649/14083/20503/14412/381290/13138/109676/16534/94220/72472/237831/235504/18222/20541/23859/21872/12305/54338/50934/13052/11977/53310/110891/15165/104681/15511/11987/11502/20544/22095/242274/56315/13869/240638/67916/29875/107723/22343/53416/18591/26365/14252/94229/56517/217258/12306/19417/59033/72293/13340/17250/12671/257632/12946/213452/53881/15446/16400/11303/18763
GO:0042588	zymogen granule	15	0.491297	1.24344	0.191995	0.497093	0.430657	739	tags=20%, list=4%, signal=19%	108155/19340/18783
GO:0070160	tight junction	112	0.301542	1.14912	0.192866	0.497537	0.431042	1918	tags=19%, list=12%, signal=17%	75739/27375/74094/22601/50791/192195/99470/26401/104027/279561/76089/21872/110380/68178/170644/74012/13052/18759/53310/12388/74206
GO:0071339	MLL1 complex	30	0.40251	1.21139	0.193882	0.498353	0.431748	3010	tags=30%, list=18%, signal=25%	76719/29808/19821/67773/21343/213464/50496/76130/108143
GO:0044665	MLL1/2 complex	31	0.396606	1.20113	0.195378	0.498598	0.431961	3010	tags=29%, list=18%, signal=24%	76719/29808/19821/67773/21343/213464/50496/76130/108143
GO:0030055	cell-substrate junction	196	0.274879	1.12766	0.195069	0.498598	0.431961	3493	tags=26%, list=21%, signal=21%	60595/330938/192897/14083/320910/67665/18457/16452/12402/16421/209039/19248/76707/236920/13138/11491/18607/21804/234214/286940/170822/217337/212307/13405/18717/16412/109711/16363/13518/230393/69581/57342/16170/228361/240087/83767/319939/29875/19264/26413/194655/71302/396184/20779/244418/244895/63873/223272/170736/118449/208431
FEMALES, GSEA with non-mitochondrial genes
ID	Description	setSize	enrichmentScore	NES	pvalue	p.adjust	qvalue	rank	leading_edge	core_enrichment
GO:0019005	SCF ubiquitin ligase complex	60	-0.617436	-2.06741	0.00561681	0.495713	0.476145	2169	tags=25%, list=13%, signal=22%	59047/233902/76454/230904/72179/50789/319701/79043/68431/20437/50758/50755/231672/12234/230903
GO:0005640	nuclear outer membrane	28	-0.676831	-1.96002	0.00936101	0.495713	0.476145	30	tags=7%, list=0%, signal=7%	68777/13806
GO:0001917	photoreceptor inner segment	55	-0.581763	-1.92118	0.0105568	0.495713	0.476145	736	tags=13%, list=4%, signal=12%	14688/16470/12215/16579/13807/15481/230872
GO:1990635	proximal dendrite	15	-0.740844	-1.86288	0.00636028	0.495713	0.476145	878	tags=33%, list=5%, signal=32%	20510/13385/216363/16497/19259
GO:0030123	AP-3 adaptor complex	13	-0.768926	-1.85971	0.00572129	0.495713	0.476145	2849	tags=77%, list=17%, signal=64%	55946/80743/11775/218035/269338/11778/77573/228545/64933/11774
GO:0005838	proteasome regulatory particle	22	-0.679739	-1.85914	0.0110452	0.495713	0.476145	1817	tags=45%, list=11%, signal=41%	67089/22123/66413/57296/59029/21762/67151/19182/23996/23997
GO:0097449	astrocyte projection	23	0.66174	1.82724	0.00761273	0.495713	0.476145	2203	tags=39%, list=13%, signal=34%	22350/26570/11829/11932/16513/20511/14580/170790/72927
GO:0022624	proteasome accessory complex	25	-0.647956	-1.82536	0.0123839	0.495713	0.476145	3406	tags=48%, list=20%, signal=38%	66998/19192/67089/22123/66413/57296/59029/21762/67151/19182/23996/23997
GO:0035253	ciliary rootlet	15	-0.720543	-1.81184	0.00779647	0.495713	0.476145	538	tags=13%, list=3%, signal=13%	16593/230872
GO:0044305	calyx of Held	35	-0.585371	-1.77523	0.0157852	0.495713	0.476145	3780	tags=43%, list=22%, signal=33%	232975/16504/226922/22249/16491/14654/16490/12307/12890/382018/12315/12889/15551/12313/18751
GO:0072379	ER membrane insertion complex	11	-0.764252	-1.76806	0.00855397	0.495713	0.476145	2454	tags=64%, list=15%, signal=54%	414077/52551/27643/218544/103425/224727/211548
GO:0017119	Golgi transport complex	10	-0.781108	-1.75935	0.00671277	0.495713	0.476145	3249	tags=80%, list=19%, signal=65%	233824/238123/12540/56395/338337/16834/102339/67542
GO:0043209	myelin sheath	157	-0.453927	-1.74466	0.0134214	0.495713	0.476145	1667	tags=16%, list=10%, signal=14%	18102/12462/13660/14681/53321/22223/12509/21838/17926/78294/118454/269523/14693/14688/14697/12315/17449/13807/11898/15481/18762/12313/14696/18746/13806
GO:0005790	smooth endoplasmic reticulum	34	-0.574965	-1.73069	0.0176591	0.495713	0.476145	5062	tags=68%, list=30%, signal=47%	100037258/57776/20191/104001/21823/19164/11820/12282/14828/12304/74126/319984/56486/30957/71853/20190/100043346/17918/20192/16438/22027/13829/12317
GO:0042611	MHC protein complex	22	0.629425	1.71894	0.0132994	0.495713	0.476145	4783	tags=64%, list=28%, signal=46%	14999/15024/15013/240095/15000/16149/14998/14991/15064/14960/15002/14972/14961/15015
GO:0005604	basement membrane	108	0.468718	1.71177	0.00750892	0.495713	0.476145	3335	tags=32%, list=20%, signal=26%	246228/12836/21828/16779/13640/268780/13006/14180/71355/12496/21859/16412/18074/16774/21810/16780/16403/105450/16949/11727/57764/107581/329941/14873/20692/12829/21808/56401/16782/64075/329872/18858/12394/114249/12830
GO:0101031	protein folding chaperone complex	35	-0.562952	-1.70724	0.0184502	0.495713	0.476145	4806	tags=54%, list=29%, signal=39%	12469/108671/12539/20867/15499/20174/67838/56505/12468/12465/414077/64930/21454/12462/80888/12466/72614/15481/15516
GO:0034706	sodium channel complex	25	-0.601905	-1.69562	0.0179567	0.495713	0.476145	1286	tags=20%, list=8%, signal=19%	399548/14806/20278/20274/72821
GO:0030119	AP-type membrane coat adaptor complex	46	-0.521137	-1.66913	0.0222404	0.495713	0.476145	3292	tags=41%, list=20%, signal=33%	67489/217887/55946/252903/232910/72238/80743/11775/218035/71770/269338/11778/77573/11768/228545/64933/381201/11769/11774
GO:0005685	U1 snRNP	19	0.632924	1.66789	0.0160031	0.495713	0.476145	1765	tags=37%, list=10%, signal=33%	102632439/107686/20639/20630/328110/68011/67332
GO:0044224	juxtaparanode region of axon	12	-0.704492	-1.66325	0.0159705	0.495713	0.476145	2396	tags=50%, list=14%, signal=43%	23859/80297/16490/13385/16497/16498
GO:0000502	proteasome complex	62	-0.493042	-1.65823	0.0209468	0.495713	0.476145	1817	tags=23%, list=11%, signal=20%	22123/53382/66413/57296/59029/56812/21762/230249/269523/67151/94232/19182/23996/23997
GO:0071782	endoplasmic reticulum tubular network	30	-0.562682	-1.65491	0.0221095	0.495713	0.476145	1456	tags=30%, list=9%, signal=27%	71764/319740/67588/225362/109168/16211/20866/54208/230917
GO:0033268	node of Ranvier	22	-0.600953	-1.64365	0.022704	0.495713	0.476145	1130	tags=45%, list=7%, signal=42%	30948/20266/13383/16528/80297/17926/16536/110862/20274/72821
GO:0043256	laminin complex	11	0.705014	1.62614	0.0267086	0.495713	0.476145	3115	tags=55%, list=18%, signal=44%	16779/16774/16780/57764/16782/18858
GO:0019867	outer membrane	109	-0.442808	-1.61949	0.0240912	0.495713	0.476145	2479	tags=19%, list=15%, signal=17%	98999/16440/56717/11607/83767/260315/110893/68682/215243/68539/18102/67844/13400/17926/237868/56208/74252/13838/11898/68777/13806
GO:0031968	organelle outer membrane	109	-0.442808	-1.61949	0.0240912	0.495713	0.476145	2479	tags=19%, list=15%, signal=17%	98999/16440/56717/11607/83767/260315/110893/68682/215243/68539/18102/67844/13400/17926/237868/56208/74252/13838/11898/68777/13806
GO:1902711	GABA-A receptor complex	15	-0.636648	-1.60088	0.0266721	0.495713	0.476145	849	tags=33%, list=5%, signal=32%	110886/14407/14397/14403/14395
GO:0032839	dendrite cytoplasm	34	-0.530847	-1.59789	0.0256674	0.495713	0.476145	3529	tags=47%, list=21%, signal=37%	14252/75553/66725/57436/29819/16568/76192/26413/16574/382253/15444/13385/108100/16579/14806/16497
GO:0034663	endoplasmic reticulum chaperone complex	10	-0.705029	-1.58799	0.0268511	0.495713	0.476145	3920	tags=70%, list=23%, signal=54%	12282/14828/12304/67838/71853/22027/18453
GO:0034703	cation channel complex	156	-0.41079	-1.57739	0.0266468	0.495713	0.476145	1997	tags=21%, list=12%, signal=18%	16490/18763/20190/15168/12298/16539/98741/22063/399548/244646/58802/14226/12296/212670/20192/13385/16536/110862/12790/12294/76856/12315/80906/14806/233649/16497/20278/16498/225030/12313/20274/72821
GO:0008305	integrin complex	28	0.54444	1.56656	0.0263365	0.495713	0.476145	1848	tags=32%, list=11%, signal=29%	17096/16412/16401/109700/16403/16421/241226/320910/16414
GO:0030426	growth cone	233	-0.378115	-1.51632	0.0248297	0.495713	0.476145	3425	tags=27%, list=20%, signal=22%	64138/76499/18186/19158/66725/319740/235180/15184/54126/338355/74187/14810/12847/18039/30957/76161/59069/385354/107371/51789/22152/11785/64930/16467/93742/16574/12631/22084/382253/319974/69654/102058/29875/22368/21648/231637/12568/21838/16971/67043/11603/11302/53972/20866/16728/14228/16593/13838/170835/12315/54648/13807/24001/12808/100040531/20589/13176/12313/56471/23802/15516/63873/13806
GO:0150034	distal axon	398	-0.354202	-1.50497	0.00969377	0.495713	0.476145	3425	tags=27%, list=20%, signal=22%	64138/22249/76499/94190/18186/19158/66725/11553/319740/235180/15184/54126/171580/338355/74187/14225/14810/11972/20618/229521/12847/18039/30957/76161/59069/385354/16491/107371/51789/13488/12919/22152/381979/11785/64930/16467/93742/14654/16574/12631/69017/22084/12310/16490/12307/382253/319974/18439/18386/14812/69654/102058/110893/29875/15566/214189/22368/18610/15168/21648/231637/67865/12568/109648/…
GO:0030427	site of polarized growth	240	-0.370684	-1.49561	0.0262245	0.495713	0.476145	3425	tags=26%, list=20%, signal=21%	64138/76499/18186/19158/66725/319740/235180/15184/54126/338355/74187/14810/12847/18039/30957/76161/59069/385354/107371/51789/22152/11785/64930/16467/93742/16574/12631/22084/382253/319974/69654/102058/29875/22368/21648/231637/12568/21838/16971/67043/11603/11302/53972/20866/16728/14228/16593/13838/170835/12315/54648/13807/24001/12808/100040531/20589/13176/12313/56471/23802/15516/63873/13806
GO:0005938	cell cortex	326	-0.348345	-1.45034	0.0209021	0.495713	0.476145	1988	tags=16%, list=12%, signal=14%	12307/13605/26396/233071/17882/20190/102058/83679/29875/215114/74463/30785/192292/17916/66713/102502/12331/277978/14083/50768/68337/17921/22030/269587/13191/12345/17975/19293/208177/13385/54204/13518/382018/20866/11472/71774/13807/242662/102371/12808/13829/110380/330914/18762/74741/12721/63873/230917/20741/18751/13806
GO:0045178	basal part of cell	280	0.347667	1.42841	0.015975	0.495713	0.476145	1731	tags=17%, list=10%, signal=16%	237831/22350/20512/11829/15203/26558/13052/19143/93840/268512/12737/16517/67916/18003/12305/15216/114644/18442/16513/108116/19228/338367/76113/214058/12494/20520/208431/109676/109700/13869/20496/16403/108052/17698/319430/381290/11977/268345/108030/69047/12387/11828/12557/12520/11933/24115/192212/20501
GO:0016323	basolateral plasma membrane	236	0.352617	1.42368	0.0208911	0.495713	0.476145	1731	tags=18%, list=10%, signal=17%	237831/22350/20512/11829/15203/13052/19143/93840/268512/12737/16517/67916/18003/12305/114644/18442/16513/108116/19228/338367/76113/214058/12494/20520/109676/13869/20496/16403/108052/17698/381290/11977/268345/108030/69047/12387/11828/12557/12520/11933/24115/192212/20501
GO:0009925	basal plasma membrane	263	0.345516	1.41226	0.0183722	0.495713	0.476145	2164	tags=19%, list=13%, signal=17%	237831/22350/20512/11829/15203/13052/19143/93840/268512/12737/16517/67916/18003/12305/114644/18442/16513/108116/19228/338367/76113/214058/12494/20520/208431/109676/13869/20496/16403/108052/17698/319430/381290/11977/268345/108030/69047/12387/11828/12557/12520/11933/24115/192212/20501/243328/11596/17221/94220/108115/170790

## Sheet: S4_MitoXCC_GeneGeneCorrelations
MALES, MitoXGOCC terms gene-gene correlations, top 100 pathway pairs by correlating gene fraction
Pathway_1	Pathway_2	Fraction_Correlating_Genes
mitochondrial electron transport, NADH to ubiquinone	large ribosomal subunit	0.126449
mitochondrial electron transport, NADH to ubiquinone	cytosolic large ribosomal subunit	0.125604
mitochondrial electron transport, NADH to ubiquinone	ribosomal subunit	0.123451
mitochondrial respiratory chain complex I assembly	cytosolic large ribosomal subunit	0.119321
mitochondrial respiratory chain complex I assembly	large ribosomal subunit	0.115948
mitochondrial ATP synthesis coupled electron transport	large ribosomal subunit	0.115897
mitochondrial respiratory chain complex I assembly	ribosomal subunit	0.113632
mitochondrial ATP synthesis coupled electron transport	ribosomal subunit	0.113591
mitochondrial ATP synthesis coupled electron transport	cytosolic large ribosomal subunit	0.113553
mitochondrial electron transport, NADH to ubiquinone	cytosolic ribosome	0.110421
oxidative phosphorylation	large ribosomal subunit	0.107274
oxidative phosphorylation	cytosolic large ribosomal subunit	0.106672
mitochondrial electron transport, NADH to ubiquinone	ribosome	0.104204
oxidative phosphorylation	ribosomal subunit	0.104022
mitochondrial respiratory chain complex I assembly	cytosolic ribosome	0.103996
protein insertion into mitochondrial inner membrane	ribosomal subunit	0.101554
mitochondrial ATP synthesis coupled electron transport	cytosolic ribosome	0.100611
protein insertion into mitochondrial inner membrane	cytosolic large ribosomal subunit	0.1
protein insertion into mitochondrial inner membrane	large ribosomal subunit	0.1
mitochondrial ATP synthesis coupled electron transport	ribosome	0.095804
mitochondrial respiratory chain complex I assembly	ribosome	0.095113
protein insertion into mitochondrial inner membrane	cytosolic ribosome	0.095238
respiratory electron transport chain	large ribosomal subunit	0.09504
respiratory electron transport chain	ribosomal subunit	0.094498
respiratory electron transport chain	cytosolic large ribosomal subunit	0.093348
oxidative phosphorylation	cytosolic ribosome	0.091942
electron transport chain	large ribosomal subunit	0.091209
electron transport chain	ribosomal subunit	0.090588
electron transport chain	cytosolic large ribosomal subunit	0.090005
oxidative phosphorylation	ribosome	0.087372
aerobic respiration	large ribosomal subunit	0.085365
aerobic respiration	cytosolic large ribosomal subunit	0.08502
respiratory electron transport chain	cytosolic ribosome	0.083995
protein insertion into mitochondrial inner membrane	ribosome	0.083058
aerobic respiration	ribosomal subunit	0.082675
electron transport chain	cytosolic ribosome	0.081022
respiratory electron transport chain	ribosome	0.079939
electron transport chain	ribosome	0.076651
protein import into mitochondrial matrix	cytosolic large ribosomal subunit	0.073192
aerobic respiration	cytosolic ribosome	0.073165
cellular respiration	cytosolic large ribosomal subunit	0.071895
cellular respiration	large ribosomal subunit	0.071732
cellular respiration	ribosomal subunit	0.06977
aerobic respiration	ribosome	0.069706
cellular respiration	cytosolic ribosome	0.06213
cristae formation	cytosolic large ribosomal subunit	0.061111
mitochondrial electron transport, NADH to ubiquinone	transporter complex	0.061125
mitochondrial electron transport, NADH to ubiquinone	transmembrane transporter complex	0.060218
protein insertion into mitochondrial inner membrane	TRAPPII protein complex	0.06
protein import into mitochondrial matrix	large ribosomal subunit	0.059722
protein import into mitochondrial matrix	cytosolic ribosome	0.059524
cristae formation	ribosomal subunit	0.059067
cellular respiration	ribosome	0.059006
cristae formation	large ribosomal subunit	0.05875
protein import into mitochondrial matrix	ribosomal subunit	0.056707
mitochondrial electron transport, NADH to ubiquinone	TRAPPII protein complex	0.056522
mitochondrial ATP synthesis coupled electron transport	transporter complex	0.056385
mitochondrial ATP synthesis coupled electron transport	transmembrane transporter complex	0.056331
cristae formation	cytosolic ribosome	0.053968
mitochondrial electron transport, NADH to ubiquinone	postsynaptic density	0.051565
mitochondrial electron transport, NADH to ubiquinone	preribosome	0.051272
oxidative phosphorylation	transmembrane transporter complex	0.050628
oxidative phosphorylation	transporter complex	0.050516
mitochondrial electron transport, NADH to ubiquinone	asymmetric synapse	0.050438
cristae formation	ribosome	0.050207
mitochondrial electron transport, NADH to ubiquinone	postsynaptic specialization	0.050108
mitochondrial respiratory chain complex I assembly	TRAPPII protein complex	0.05
negative regulation of reactive oxygen species biosynthetic process	cytosolic large ribosomal subunit	0.049131
protein import into mitochondrial matrix	ribosome	0.049128
mitochondrial respiratory chain complex I assembly	transporter complex	0.048099
mitochondrial respiratory chain complex I assembly	transmembrane transporter complex	0.047848
respiratory electron transport chain	transmembrane transporter complex	0.047711
respiratory electron transport chain	transporter complex	0.047706
mitochondrial ATP synthesis coupled electron transport	preribosome	0.04746
negative regulation of reactive oxygen species biosynthetic process	large ribosomal subunit	0.046429
cristae formation	transporter complex	0.04632
electron transport chain	transporter complex	0.045837
electron transport chain	transmembrane transporter complex	0.045802
mitochondrial respiratory chain complex I assembly	preribosome	0.045543
rRNA methylation	cytosolic large ribosomal subunit	0.045455
protein insertion into mitochondrial inner membrane	preribosome	0.04434
mitochondrial transmembrane transport	cytosolic large ribosomal subunit	0.043928
regulation of mitochondrial membrane potential	cytosolic large ribosomal subunit	0.043794
negative regulation of reactive oxygen species biosynthetic process	ribosomal subunit	0.043671
mitochondrial ATP synthesis coupled electron transport	postsynaptic density	0.043158
oxidative phosphorylation	preribosome	0.042373
regulation of mitochondrial membrane potential	large ribosomal subunit	0.042269
mitochondrial ATP synthesis coupled electron transport	asymmetric synapse	0.042188
mitochondrial ATP synthesis coupled electron transport	postsynaptic specialization	0.041797
protein insertion into mitochondrial inner membrane	transmembrane transporter complex	0.041602
mitochondrial ATP synthesis coupled electron transport	TRAPPII protein complex	0.041538
protein localization to mitochondrion	cytosolic large ribosomal subunit	0.041176
negative regulation of reactive oxygen species biosynthetic process	cytosolic ribosome	0.041194
aerobic respiration	transmembrane transporter complex	0.041198
aerobic respiration	transporter complex	0.041152
rRNA methylation	cytosolic ribosome	0.041126
protein targeting to mitochondrion	cytosolic large ribosomal subunit	0.041096
protein insertion into mitochondrial inner membrane	transporter complex	0.041076
protein targeting to mitochondrion	large ribosomal subunit	0.040982
respiratory electron transport chain	preribosome	0.040768
regulation of mitochondrial membrane potential	ribosomal subunit	0.040452
FEMALES, MitoXGOCC terms gene-gene correlations, top 100 pathway pairs by correlating gene fraction
Pathway_1	Pathway_2	Fraction_Correlating_Genes
protein insertion into mitochondrial inner membrane	cytosolic large ribosomal subunit	0.333333
protein insertion into mitochondrial inner membrane	large ribosomal subunit	0.316667
protein insertion into mitochondrial inner membrane	ribosomal subunit	0.314508
mitochondrial respiratory chain complex I assembly	large ribosomal subunit	0.295115
mitochondrial respiratory chain complex I assembly	cytosolic large ribosomal subunit	0.29283
mitochondrial ATP synthesis coupled electron transport	cytosolic large ribosomal subunit	0.290354
mitochondrial ATP synthesis coupled electron transport	large ribosomal subunit	0.289231
mitochondrial respiratory chain complex I assembly	ribosomal subunit	0.28819
protein insertion into mitochondrial inner membrane	cytosolic ribosome	0.288095
mitochondrial ATP synthesis coupled electron transport	ribosomal subunit	0.280191
oxidative phosphorylation	cytosolic large ribosomal subunit	0.273204
oxidative phosphorylation	large ribosomal subunit	0.271893
mitochondrial electron transport, NADH to ubiquinone	large ribosomal subunit	0.271377
protein insertion into mitochondrial inner membrane	ribosome	0.264876
mitochondrial electron transport, NADH to ubiquinone	ribosomal subunit	0.26515
oxidative phosphorylation	ribosomal subunit	0.265039
respiratory electron transport chain	cytosolic large ribosomal subunit	0.259259
mitochondrial electron transport, NADH to ubiquinone	cytosolic large ribosomal subunit	0.256039
respiratory electron transport chain	large ribosomal subunit	0.253373
mitochondrial respiratory chain complex I assembly	cytosolic ribosome	0.250821
electron transport chain	cytosolic large ribosomal subunit	0.248561
mitochondrial ATP synthesis coupled electron transport	cytosolic ribosome	0.245788
respiratory electron transport chain	ribosomal subunit	0.244572
electron transport chain	large ribosomal subunit	0.243773
mitochondrial respiratory chain complex I assembly	ribosome	0.241451
electron transport chain	ribosomal subunit	0.235324
mitochondrial ATP synthesis coupled electron transport	ribosome	0.234647
oxidative phosphorylation	cytosolic ribosome	0.233992
oxidative phosphorylation	ribosome	0.22251
mitochondrial electron transport, NADH to ubiquinone	ribosome	0.222063
aerobic respiration	cytosolic large ribosomal subunit	0.219345
respiratory electron transport chain	cytosolic ribosome	0.219388
aerobic respiration	large ribosomal subunit	0.21901
mitochondrial electron transport, NADH to ubiquinone	cytosolic ribosome	0.216356
aerobic respiration	ribosomal subunit	0.213731
electron transport chain	cytosolic ribosome	0.210797
protein import into mitochondrial matrix	cytosolic large ribosomal subunit	0.210758
respiratory electron transport chain	ribosome	0.205037
protein import into mitochondrial matrix	large ribosomal subunit	0.203241
electron transport chain	ribosome	0.197484
protein import into mitochondrial matrix	ribosomal subunit	0.198906
cellular respiration	cytosolic large ribosomal subunit	0.195145
cellular respiration	large ribosomal subunit	0.192239
aerobic respiration	cytosolic ribosome	0.188591
cellular respiration	ribosomal subunit	0.187417
protein import into mitochondrial matrix	cytosolic ribosome	0.184303
aerobic respiration	ribosome	0.179933
mitochondrial respiratory chain complex I assembly	TRAPPII protein complex	0.175862
protein import into mitochondrial matrix	ribosome	0.168044
cellular respiration	cytosolic ribosome	0.167834
mitochondrial electron transport, NADH to ubiquinone	TRAPPII protein complex	0.165217
mitochondrial ATP synthesis coupled electron transport	TRAPPII protein complex	0.163077
cristae formation	cytosolic large ribosomal subunit	0.161905
cellular respiration	ribosome	0.158078
oxidative phosphorylation	TRAPPII protein complex	0.155932
cristae formation	large ribosomal subunit	0.15125
protein insertion into mitochondrial inner membrane	TRAPPII protein complex	0.15
cristae formation	ribosomal subunit	0.145596
protein targeting to mitochondrion	large ribosomal subunit	0.145434
protein targeting to mitochondrion	cytosolic large ribosomal subunit	0.145032
protein targeting to mitochondrion	ribosomal subunit	0.141884
respiratory electron transport chain	TRAPPII protein complex	0.141667
protein insertion into mitochondrial inner membrane	preribosome	0.141509
cristae formation	cytosolic ribosome	0.137698
electron transport chain	TRAPPII protein complex	0.136264
protein localization to mitochondrion	large ribosomal subunit	0.134488
protein localization to mitochondrion	cytosolic large ribosomal subunit	0.134371
tricarboxylic acid cycle	large ribosomal subunit	0.133333
protein localization to mitochondrion	ribosomal subunit	0.131637
protein targeting to mitochondrion	cytosolic ribosome	0.128941
tricarboxylic acid cycle	cytosolic large ribosomal subunit	0.128968
tricarboxylic acid cycle	ribosomal subunit	0.128886
aerobic respiration	TRAPPII protein complex	0.126875
cristae formation	ribosome	0.12314
protein localization to mitochondrion	cytosolic ribosome	0.120619
mitochondrial respiratory chain complex I assembly	preribosome	0.120364
protein targeting to mitochondrion	ribosome	0.120174
regulation of mitochondrial membrane potential	cytosolic large ribosomal subunit	0.119717
mitochondrial ATP synthesis coupled electron transport	preribosome	0.113788
tricarboxylic acid cycle	cytosolic ribosome	0.112103
protein localization to mitochondrion	ribosome	0.111898
cellular respiration	TRAPPII protein complex	0.111765
oxidative phosphorylation	preribosome	0.111289
tricarboxylic acid cycle	ribosome	0.109504
regulation of mitochondrial membrane potential	large ribosomal subunit	0.106727
protein insertion into mitochondrial inner membrane	transmembrane transporter complex	0.10491
protein insertion into mitochondrial inner membrane	transporter complex	0.10489
regulation of mitochondrial membrane potential	ribosomal subunit	0.104064
mitochondrial electron transport, NADH to ubiquinone	preribosome	0.103363
regulation of mitochondrial membrane potential	cytosolic ribosome	0.10241
negative regulation of release of cytochrome c from mitochondria	large ribosomal subunit	0.10119
protein insertion into mitochondrial inner membrane	postsynaptic density	0.101094
respiratory electron transport chain	preribosome	0.100741
protein insertion into mitochondrial inner membrane	presynaptic cytosol	0.1
protein insertion into mitochondrial inner membrane	postsynaptic specialization	0.1
protein insertion into mitochondrial inner membrane	ciliary rootlet	0.1
protein import into mitochondrial matrix	TRAPPII protein complex	0.1
mitochondrial electron transport, NADH to ubiquinone	transporter complex	0.099075

## Sheet: S5_GOCC_GeneGeneCorrelations
MALES, GOCC terms gene-gene correlations
CCpathway1	CCpathway2	fractionOfCorrelation
cytosolic large ribosomal subunit	postsynaptic density	0.0514744
cytosolic large ribosomal subunit	asymmetric synapse	0.0505231
cytosolic large ribosomal subunit	postsynaptic specialization	0.0494421
cytosolic large ribosomal subunit	transporter complex	0.0466876
cytosolic large ribosomal subunit	transmembrane transporter complex	0.0466347
large ribosomal subunit	transmembrane transporter complex	0.0447028
large ribosomal subunit	transporter complex	0.0446618
ribosomal subunit	transmembrane transporter complex	0.043285
ribosomal subunit	transporter complex	0.043199
cytosolic ribosome	postsynaptic density	0.0431906
large ribosomal subunit	postsynaptic density	0.0427425
cytosolic ribosome	asymmetric synapse	0.0425205
cytosolic large ribosomal subunit	presynaptic cytosol	0.042436
large ribosomal subunit	asymmetric synapse	0.0419092
ribosomal subunit	postsynaptic density	0.0418816
cytosolic ribosome	postsynaptic specialization	0.0415999
large ribosomal subunit	postsynaptic specialization	0.0413036
ribosomal subunit	asymmetric synapse	0.0410845
ribosomal subunit	TRAPPII protein complex	0.0409326
ribosomal subunit	postsynaptic specialization	0.0404658
cytosolic ribosome	transporter complex	0.0401288
cytosolic ribosome	transmembrane transporter complex	0.0400927
large ribosomal subunit	TRAPPII protein complex	0.04
cytosolic large ribosomal subunit	TRAPPII protein complex	0.0380952
cytosolic ribosome	TRAPPII protein complex	0.0380952
ribosome	transmembrane transporter complex	0.0372221
ribosome	transporter complex	0.0370992
cytosolic large ribosomal subunit	excitatory synapse	0.0367827
cytosolic large ribosomal subunit	neuron projection terminus	0.0365835
large ribosomal subunit	presynaptic cytosol	0.0365646
cytosolic ribosome	presynaptic cytosol	0.0364431
ribosome	postsynaptic density	0.0364125
cytosolic large ribosomal subunit	GABA-ergic synapse	0.036075
ribosome	asymmetric synapse	0.0358155
ribosomal subunit	presynaptic cytosol	0.035635
ribosome	postsynaptic specialization	0.0352426
ribosome	TRAPPII protein complex	0.0342975
asymmetric synapse	postsynaptic density	0.0332595
postsynaptic density	asymmetric synapse	0.0332595
cytosolic ribosome	excitatory synapse	0.032967
postsynaptic density	postsynaptic specialization	0.0327838
postsynaptic specialization	postsynaptic density	0.0327838
cytosolic large ribosomal subunit	presynaptic membrane	0.0324254
large ribosomal subunit	neuron projection terminus	0.0323413
large ribosomal subunit	GABA-ergic synapse	0.0318687
ribosomal subunit	neuron projection terminus	0.0318529
cytosolic ribosome	neuron projection terminus	0.0318216
ribosome	presynaptic cytosol	0.0312026
asymmetric synapse	postsynaptic specialization	0.0311274
postsynaptic specialization	asymmetric synapse	0.0311274
large ribosomal subunit	excitatory synapse	0.0306891
cytosolic large ribosomal subunit	ciliary rootlet	0.0306878
cytosolic large ribosomal subunit	postsynaptic specialization membrane	0.0304369
ribosomal subunit	excitatory synapse	0.0301913
preribosome	TRAPPII protein complex	0.0301887
cytosolic large ribosomal subunit	postsynaptic membrane	0.0301587
excitatory synapse	postsynaptic density	0.0297719
postsynaptic density	excitatory synapse	0.0297719
ribosomal subunit	GABA-ergic synapse	0.0297378
asymmetric synapse	excitatory synapse	0.0297057
excitatory synapse	asymmetric synapse	0.0297057
cytosolic large ribosomal subunit	postsynaptic density membrane	0.0293196
excitatory synapse	postsynaptic specialization	0.0291508
postsynaptic specialization	excitatory synapse	0.0291508
cytosolic ribosome	GABA-ergic synapse	0.0291005
cytosolic ribosome	presynaptic membrane	0.0285961
large ribosomal subunit	presynaptic membrane	0.0282425
ribosome	neuron projection terminus	0.0281385
ribosomal subunit	presynaptic membrane	0.0279228
GABA-ergic synapse	postsynaptic density	0.0278894
postsynaptic density	GABA-ergic synapse	0.0278894
cytosolic ribosome	ciliary rootlet	0.0275132
GABA-ergic synapse	postsynaptic specialization	0.0274947
presynaptic cytosol	asymmetric synapse	0.0274937
excitatory synapse	presynaptic cytosol	0.0274725
presynaptic cytosol	excitatory synapse	0.0274725
asymmetric synapse	GABA-ergic synapse	0.0274554
GABA-ergic synapse	asymmetric synapse	0.0274554
postsynaptic specialization	GABA-ergic synapse	0.0274467
postsynaptic density	presynaptic cytosol	0.0274193
presynaptic cytosol	postsynaptic density	0.0274193
asymmetric synapse	presynaptic cytosol	0.0271967
cytosolic ribosome	postsynaptic specialization membrane	0.0270005
ribosome	excitatory synapse	0.0268198
presynaptic cytosol	postsynaptic specialization	0.0265912
postsynaptic density	presynaptic membrane	0.0265051
presynaptic membrane	postsynaptic density	0.0265051
asymmetric synapse	presynaptic membrane	0.0263637
presynaptic membrane	asymmetric synapse	0.0263637
postsynaptic specialization	presynaptic cytosol	0.0263083
ribosomal subunit	ciliary rootlet	0.0262522
ribosome	GABA-ergic synapse	0.0262209
postsynaptic specialization	presynaptic membrane	0.0261047
presynaptic membrane	postsynaptic specialization	0.0261047
cytosolic ribosome	postsynaptic density membrane	0.0260338
excitatory synapse	presynaptic membrane	0.0260027
presynaptic membrane	excitatory synapse	0.0260027
neuron projection terminus	postsynaptic density	0.0259769
postsynaptic density	neuron projection terminus	0.0259769
cytosolic ribosome	postsynaptic membrane	0.0259666
asymmetric synapse	neuron projection terminus	0.025839
neuron projection terminus	asymmetric synapse	0.025839
postsynaptic density	transmembrane transporter complex	0.0255684
transmembrane transporter complex	postsynaptic density	0.0255684
postsynaptic density	transporter complex	0.0255413
transporter complex	postsynaptic density	0.0255413
large ribosomal subunit	postsynaptic specialization membrane	0.0255155
ribosomal subunit	postsynaptic specialization membrane	0.0255061
neuron projection terminus	postsynaptic specialization	0.025356
postsynaptic specialization	neuron projection terminus	0.025356
large ribosomal subunit	postsynaptic membrane	0.0253205
ribosome	presynaptic membrane	0.0252597
postsynaptic density membrane	postsynaptic density	0.025199
postsynaptic specialization membrane	postsynaptic density	0.0251754
postsynaptic density	postsynaptic specialization membrane	0.0251528
asymmetric synapse	transmembrane transporter complex	0.0251522
transmembrane transporter complex	asymmetric synapse	0.0251522
asymmetric synapse	transporter complex	0.0251463
transporter complex	asymmetric synapse	0.0251463
postsynaptic specialization	transmembrane transporter complex	0.0250416
transmembrane transporter complex	postsynaptic specialization	0.0250416
postsynaptic density	postsynaptic density membrane	0.0250038
excitatory synapse	neuron projection terminus	0.025
large ribosomal subunit	ciliary rootlet	0.025
neuron projection terminus	excitatory synapse	0.025
postsynaptic specialization	transporter complex	0.0249921
transporter complex	postsynaptic specialization	0.0249921
ribosomal subunit	postsynaptic membrane	0.0249768
postsynaptic specialization membrane	postsynaptic specialization	0.0249668
postsynaptic specialization	postsynaptic specialization membrane	0.0248852
asymmetric synapse	postsynaptic specialization membrane	0.024873
postsynaptic specialization membrane	asymmetric synapse	0.024873
postsynaptic density membrane	asymmetric synapse	0.0248686
postsynaptic density membrane	postsynaptic specialization	0.0245696
postsynaptic specialization	postsynaptic density membrane	0.0245696
asymmetric synapse	postsynaptic density membrane	0.024564
excitatory synapse	postsynaptic specialization membrane	0.0243358
postsynaptic specialization membrane	excitatory synapse	0.0243358
ribosomal subunit	postsynaptic density membrane	0.0243226
presynaptic cytosol	presynaptic membrane	0.0242992
presynaptic membrane	presynaptic cytosol	0.0242992
large ribosomal subunit	postsynaptic density membrane	0.0242569
excitatory synapse	postsynaptic density membrane	0.0242528
postsynaptic density membrane	excitatory synapse	0.0242528
neuron projection terminus	presynaptic cytosol	0.0241983
presynaptic cytosol	neuron projection terminus	0.0241983
excitatory synapse	GABA-ergic synapse	0.0240093
GABA-ergic synapse	excitatory synapse	0.0240093
cytosolic large ribosomal subunit	monoatomic ion channel complex	0.0238095
postsynaptic density	postsynaptic membrane	0.0238063
postsynaptic membrane	postsynaptic density	0.0238063
postsynaptic density membrane	postsynaptic specialization membrane	0.0237376
postsynaptic specialization membrane	postsynaptic density membrane	0.0237376
postsynaptic membrane	postsynaptic specialization	0.0236354
postsynaptic specialization	postsynaptic membrane	0.0236354
asymmetric synapse	postsynaptic membrane	0.023594
postsynaptic membrane	asymmetric synapse	0.023594
presynaptic cytosol	transporter complex	0.0235517
transporter complex	presynaptic cytosol	0.0235517
presynaptic cytosol	transmembrane transporter complex	0.0235195
transmembrane transporter complex	presynaptic cytosol	0.0235195
presynaptic cytosol	GABA-ergic synapse	0.0232529
ribosome	ciliary rootlet	0.0231405
GABA-ergic synapse	presynaptic cytosol	0.0228819
neuron projection terminus	presynaptic membrane	0.0227719
presynaptic membrane	neuron projection terminus	0.0227719
excitatory synapse	postsynaptic membrane	0.0227564
postsynaptic membrane	excitatory synapse	0.0227564
ribosome	postsynaptic specialization membrane	0.0226421
GABA-ergic synapse	presynaptic membrane	0.0225445
presynaptic membrane	GABA-ergic synapse	0.0225445
transporter complex	TRAPPII protein complex	0.0224939
TRAPPII protein complex	transporter complex	0.0224939
ribosome	postsynaptic membrane	0.0223458
postsynaptic specialization membrane	presynaptic membrane	0.0222833
presynaptic membrane	postsynaptic specialization membrane	0.0222833
GABA-ergic synapse	neuron projection terminus	0.0221645
neuron projection terminus	GABA-ergic synapse	0.0221645
neuron projection terminus	transmembrane transporter complex	0.0221115
transmembrane transporter complex	neuron projection terminus	0.0221115
neuron projection terminus	transporter complex	0.0220747
transporter complex	neuron projection terminus	0.0220747
preribosome	postsynaptic density	0.0220057
transmembrane transporter complex	TRAPPII protein complex	0.0219638
TRAPPII protein complex	transmembrane transporter complex	0.0219638
postsynaptic density membrane	presynaptic cytosol	0.021838
presynaptic cytosol	postsynaptic density membrane	0.021838
preribosome	asymmetric synapse	0.0218099
postsynaptic membrane	presynaptic membrane	0.0217101
presynaptic membrane	postsynaptic membrane	0.0217101
GABA-ergic synapse	transmembrane transporter complex	0.0216271
transmembrane transporter complex	GABA-ergic synapse	0.0216271
ribosome	postsynaptic density membrane	0.021556
excitatory synapse	transmembrane transporter complex	0.0214421
transmembrane transporter complex	excitatory synapse	0.0214421
GABA-ergic synapse	transporter complex	0.0214418
transporter complex	GABA-ergic synapse	0.0214418
large ribosomal subunit	monoatomic ion channel complex	0.0214416
excitatory synapse	transporter complex	0.0213936
transporter complex	excitatory synapse	0.0213936
presynaptic membrane	transmembrane transporter complex	0.0213455
transmembrane transporter complex	presynaptic membrane	0.0213455
GABA-ergic synapse	postsynaptic membrane	0.0213209
postsynaptic membrane	GABA-ergic synapse	0.0213209
preribosome	postsynaptic specialization	0.0212965
postsynaptic specialization membrane	presynaptic cytosol	0.0212497
presynaptic cytosol	postsynaptic specialization membrane	0.0212497
postsynaptic density membrane	presynaptic membrane	0.0212149
presynaptic membrane	postsynaptic density membrane	0.0212149
GABA-ergic synapse	postsynaptic specialization membrane	0.0211809
postsynaptic specialization membrane	GABA-ergic synapse	0.0211809
presynaptic membrane	transporter complex	0.0211392
transporter complex	presynaptic membrane	0.0211392
postsynaptic membrane	postsynaptic specialization membrane	0.0211076
postsynaptic specialization membrane	postsynaptic membrane	0.0211076
postsynaptic membrane	presynaptic cytosol	0.0207745
presynaptic cytosol	postsynaptic membrane	0.0207745
ribosomal subunit	monoatomic ion channel complex	0.0207632
postsynaptic density membrane	postsynaptic membrane	0.0207578
postsynaptic membrane	postsynaptic density membrane	0.0207578
ciliary rootlet	presynaptic membrane	0.0207523
presynaptic membrane	ciliary rootlet	0.0207523
GABA-ergic synapse	postsynaptic density membrane	0.020498
postsynaptic density membrane	GABA-ergic synapse	0.020498
monoatomic ion channel complex	postsynaptic density	0.0204683
postsynaptic density	monoatomic ion channel complex	0.0204683
presynaptic cytosol	TRAPPII protein complex	0.0204082
TRAPPII protein complex	presynaptic cytosol	0.0204082
cytosolic ribosome	monoatomic ion channel complex	0.0203916
ciliary rootlet	postsynaptic density	0.0202772
postsynaptic density	ciliary rootlet	0.0202772
neuron projection terminus	postsynaptic specialization membrane	0.0202749
postsynaptic specialization membrane	neuron projection terminus	0.0202749
monoatomic ion channel complex	postsynaptic specialization	0.0202501
postsynaptic specialization	monoatomic ion channel complex	0.0202501
asymmetric synapse	monoatomic ion channel complex	0.0201754
monoatomic ion channel complex	asymmetric synapse	0.0201754
neuron projection terminus	postsynaptic density membrane	0.0200485
postsynaptic density membrane	neuron projection terminus	0.0200485
preribosome	transmembrane transporter complex	0.0199649
preribosome	transporter complex	0.019952
neuron projection terminus	postsynaptic membrane	0.0199512
postsynaptic membrane	neuron projection terminus	0.0199512
asymmetric synapse	ciliary rootlet	0.0196812
ciliary rootlet	asymmetric synapse	0.0196812
postsynaptic specialization membrane	transmembrane transporter complex	0.0196462
transmembrane transporter complex	postsynaptic specialization membrane	0.0196462
postsynaptic specialization membrane	transporter complex	0.0196229
transporter complex	postsynaptic specialization membrane	0.0196229
preribosome	ciliary rootlet	0.0194969
preribosome	presynaptic cytosol	0.0194455
ciliary rootlet	postsynaptic specialization	0.0194059
postsynaptic specialization	ciliary rootlet	0.0194059
ciliary rootlet	GABA-ergic synapse	0.0193939
GABA-ergic synapse	ciliary rootlet	0.0193939
postsynaptic density membrane	transporter complex	0.0190771
transporter complex	postsynaptic density membrane	0.0190771
ciliary rootlet	neuron projection terminus	0.0190476
neuron projection terminus	ciliary rootlet	0.0190476
postsynaptic density membrane	transmembrane transporter complex	0.0190424
transmembrane transporter complex	postsynaptic density membrane	0.0190424
postsynaptic specialization	TRAPPII protein complex	0.0190099
TRAPPII protein complex	postsynaptic specialization	0.0190099
postsynaptic membrane	transmembrane transporter complex	0.0189359
transmembrane transporter complex	postsynaptic membrane	0.0189359
monoatomic ion channel complex	transmembrane transporter complex	0.0189272
transmembrane transporter complex	monoatomic ion channel complex	0.0189272
postsynaptic membrane	transporter complex	0.0189267
transporter complex	postsynaptic membrane	0.0189267
postsynaptic density	TRAPPII protein complex	0.0188184
TRAPPII protein complex	postsynaptic density	0.0188184
monoatomic ion channel complex	transporter complex	0.018739
transporter complex	monoatomic ion channel complex	0.018739
preribosome	excitatory synapse	0.0186865
ribosome	monoatomic ion channel complex	0.0185649
asymmetric synapse	TRAPPII protein complex	0.0185031
TRAPPII protein complex	asymmetric synapse	0.0185031
excitatory synapse	monoatomic ion channel complex	0.0184236
monoatomic ion channel complex	excitatory synapse	0.0184236
monoatomic ion channel complex	presynaptic membrane	0.0184186
presynaptic membrane	monoatomic ion channel complex	0.0184186
monoatomic ion channel complex	postsynaptic specialization membrane	0.0182858
postsynaptic specialization membrane	monoatomic ion channel complex	0.0182858
GABA-ergic synapse	monoatomic ion channel complex	0.0182261
monoatomic ion channel complex	GABA-ergic synapse	0.0182261
monoatomic ion channel complex	presynaptic cytosol	0.0180992
presynaptic cytosol	monoatomic ion channel complex	0.0180992
monoatomic ion channel complex	postsynaptic density membrane	0.0179692
postsynaptic density membrane	monoatomic ion channel complex	0.0179692
monoatomic ion channel complex	neuron projection terminus	0.0177268
neuron projection terminus	monoatomic ion channel complex	0.0177268
GABA-ergic synapse	TRAPPII protein complex	0.0175758
TRAPPII protein complex	GABA-ergic synapse	0.0175758
preribosome	neuron projection terminus	0.0173854
neuron projection terminus	TRAPPII protein complex	0.0171429
TRAPPII protein complex	neuron projection terminus	0.0171429
monoatomic ion channel complex	postsynaptic membrane	0.0170316
postsynaptic membrane	monoatomic ion channel complex	0.0170316
ciliary rootlet	presynaptic cytosol	0.0163265
presynaptic cytosol	ciliary rootlet	0.0163265
ciliary rootlet	postsynaptic membrane	0.0162393
postsynaptic membrane	ciliary rootlet	0.0162393
preribosome	postsynaptic specialization membrane	0.0161447
preribosome	presynaptic membrane	0.0161148
ciliary rootlet	excitatory synapse	0.0160256
excitatory synapse	ciliary rootlet	0.0160256
preribosome	postsynaptic density membrane	0.0159837
ciliary rootlet	transmembrane transporter complex	0.0156761
transmembrane transporter complex	ciliary rootlet	0.0156761
ciliary rootlet	nuclear outer membrane	0.0155556
nuclear outer membrane	ciliary rootlet	0.0155556
preribosome	GABA-ergic synapse	0.0154374
excitatory synapse	TRAPPII protein complex	0.0153846
TRAPPII protein complex	excitatory synapse	0.0153846
monoatomic ion channel complex	TRAPPII protein complex	0.0153285
TRAPPII protein complex	monoatomic ion channel complex	0.0153285
TRAPPII protein complex	postsynaptic membrane	0.0151282
ciliary rootlet	transporter complex	0.0149959
transporter complex	ciliary rootlet	0.0149959
preribosome	postsynaptic membrane	0.0147557
postsynaptic specialization membrane	TRAPPII protein complex	0.014433
TRAPPII protein complex	postsynaptic specialization membrane	0.014433
presynaptic membrane	TRAPPII protein complex	0.0136187
TRAPPII protein complex	presynaptic membrane	0.0136187
nuclear outer membrane	presynaptic cytosol	0.0136054
presynaptic cytosol	nuclear outer membrane	0.0136054
GABA-ergic synapse	nuclear outer membrane	0.0133333
nuclear outer membrane	GABA-ergic synapse	0.0133333
ciliary rootlet	postsynaptic density membrane	0.0127389
postsynaptic density membrane	ciliary rootlet	0.0127389
ciliary rootlet	postsynaptic specialization membrane	0.0127148
postsynaptic specialization membrane	ciliary rootlet	0.0127148
nuclear outer membrane	presynaptic membrane	0.0120623
presynaptic membrane	nuclear outer membrane	0.0120623
ciliary rootlet	monoatomic ion channel complex	0.0119221
monoatomic ion channel complex	ciliary rootlet	0.0119221
preribosome	monoatomic ion channel complex	0.0117064
postsynaptic density membrane	TRAPPII protein complex	0.011465
TRAPPII protein complex	postsynaptic density membrane	0.011465
postsynaptic membrane	TRAPPII protein complex	0.0112821
nuclear outer membrane	postsynaptic specialization	0.0108251
postsynaptic specialization	nuclear outer membrane	0.0108251
nuclear outer membrane	postsynaptic density	0.010795
postsynaptic density	nuclear outer membrane	0.010795
nuclear outer membrane	postsynaptic membrane	0.0107692
postsynaptic membrane	nuclear outer membrane	0.0107692
asymmetric synapse	nuclear outer membrane	0.0106722
nuclear outer membrane	asymmetric synapse	0.0106722
nuclear outer membrane	transmembrane transporter complex	0.0105943
transmembrane transporter complex	nuclear outer membrane	0.0105943
nuclear outer membrane	postsynaptic specialization membrane	0.0104811
postsynaptic specialization membrane	nuclear outer membrane	0.0104811
neuron projection terminus	nuclear outer membrane	0.0104762
nuclear outer membrane	neuron projection terminus	0.0104762
nuclear outer membrane	transporter complex	0.0103504
transporter complex	nuclear outer membrane	0.0103504
nuclear outer membrane	postsynaptic density membrane	0.0101911
postsynaptic density membrane	nuclear outer membrane	0.0101911
nuclear outer membrane	TRAPPII protein complex	0.01
TRAPPII protein complex	nuclear outer membrane	0.01
monoatomic ion channel complex	nuclear outer membrane	0.00997567
nuclear outer membrane	monoatomic ion channel complex	0.00997567
ribosomal subunit	nuclear outer membrane	0.00915371
cytosolic ribosome	nuclear outer membrane	0.00899471
excitatory synapse	nuclear outer membrane	0.00865385
nuclear outer membrane	excitatory synapse	0.00865385
cytosolic large ribosomal subunit	nuclear outer membrane	0.00846561
ribosome	nuclear outer membrane	0.00785124
large ribosomal subunit	nuclear outer membrane	0.00777778
preribosome	nuclear outer membrane	0.0072327
ciliary rootlet	TRAPPII protein complex	0.00666667
TRAPPII protein complex	ciliary rootlet	0.00666667
asymmetric synapse	asymmetric synapse	0
ciliary rootlet	ciliary rootlet	0
excitatory synapse	excitatory synapse	0
GABA-ergic synapse	GABA-ergic synapse	0
monoatomic ion channel complex	monoatomic ion channel complex	0
neuron projection terminus	neuron projection terminus	0
nuclear outer membrane	nuclear outer membrane	0
postsynaptic density	postsynaptic density	0
postsynaptic density membrane	postsynaptic density membrane	0
postsynaptic membrane	postsynaptic membrane	0
postsynaptic specialization	postsynaptic specialization	0
postsynaptic specialization membrane	postsynaptic specialization membrane	0
presynaptic cytosol	presynaptic cytosol	0
presynaptic membrane	presynaptic membrane	0
transmembrane transporter complex	transmembrane transporter complex	0
transmembrane transporter complex	transporter complex	0
transporter complex	transmembrane transporter complex	0
transporter complex	transporter complex	0
TRAPPII protein complex	TRAPPII protein complex	0
FEMALES, GOCC terms gene-gene correlations
CCpathway1	CCpathway2	fractionOfCorrelation
cytosolic large ribosomal subunit	TRAPPII protein complex	0.193651
large ribosomal subunit	TRAPPII protein complex	0.189167
ribosomal subunit	TRAPPII protein complex	0.180311
cytosolic ribosome	TRAPPII protein complex	0.165079
ribosome	TRAPPII protein complex	0.152066
cytosolic large ribosomal subunit	postsynaptic density	0.116877
cytosolic large ribosomal subunit	postsynaptic specialization	0.114254
cytosolic large ribosomal subunit	asymmetric synapse	0.113223
cytosolic large ribosomal subunit	presynaptic cytosol	0.112083
cytosolic large ribosomal subunit	transporter complex	0.110218
cytosolic large ribosomal subunit	transmembrane transporter complex	0.107502
cytosolic ribosome	presynaptic cytosol	0.107224
large ribosomal subunit	transporter complex	0.107111
ribosomal subunit	postsynaptic density	0.106926
ribosomal subunit	transporter complex	0.106921
cytosolic ribosome	postsynaptic density	0.106648
large ribosomal subunit	transmembrane transporter complex	0.105254
ribosomal subunit	transmembrane transporter complex	0.105193
ribosomal subunit	presynaptic cytosol	0.10479
ribosomal subunit	postsynaptic specialization	0.104386
cytosolic ribosome	postsynaptic specialization	0.104243
large ribosomal subunit	postsynaptic density	0.103939
ribosomal subunit	asymmetric synapse	0.103885
cytosolic ribosome	asymmetric synapse	0.103554
cytosolic large ribosomal subunit	ciliary rootlet	0.102646
large ribosomal subunit	postsynaptic specialization	0.101485
large ribosomal subunit	asymmetric synapse	0.100936
large ribosomal subunit	presynaptic cytosol	0.10068
cytosolic ribosome	transporter complex	0.0980518
ribosomal subunit	ciliary rootlet	0.0970639
cytosolic ribosome	ciliary rootlet	0.0957672
cytosolic ribosome	transmembrane transporter complex	0.0957303
large ribosomal subunit	ciliary rootlet	0.0955556
ribosome	postsynaptic density	0.0920484
ribosome	transporter complex	0.0916062
ribosome	presynaptic cytosol	0.0905718
ribosome	transmembrane transporter complex	0.090183
ribosome	postsynaptic specialization	0.0898453
ribosome	asymmetric synapse	0.0895947
ribosome	ciliary rootlet	0.0826446
preribosome	TRAPPII protein complex	0.0820755
cytosolic large ribosomal subunit	postsynaptic specialization membrane	0.081656
excitatory synapse	presynaptic cytosol	0.0816327
presynaptic cytosol	excitatory synapse	0.0816327
cytosolic large ribosomal subunit	GABA-ergic synapse	0.0808081
cytosolic large ribosomal subunit	postsynaptic density membrane	0.0804772
postsynaptic density	presynaptic cytosol	0.0790872
presynaptic cytosol	postsynaptic density	0.0790872
cytosolic large ribosomal subunit	excitatory synapse	0.0787546
asymmetric synapse	presynaptic cytosol	0.0782808
presynaptic cytosol	asymmetric synapse	0.0782808
ribosomal subunit	excitatory synapse	0.0779693
ribosomal subunit	postsynaptic specialization membrane	0.0767854
cytosolic ribosome	excitatory synapse	0.0766178
presynaptic cytosol	postsynaptic specialization	0.0765407
ribosomal subunit	postsynaptic density membrane	0.0763341
postsynaptic specialization	presynaptic cytosol	0.0762174
cytosolic large ribosomal subunit	neuron projection terminus	0.075737
cytosolic ribosome	GABA-ergic synapse	0.0747956
cytosolic ribosome	postsynaptic specialization membrane	0.0746604
large ribosomal subunit	postsynaptic specialization membrane	0.0743986
large ribosomal subunit	excitatory synapse	0.0739583
large ribosomal subunit	postsynaptic density membrane	0.0735669
asymmetric synapse	postsynaptic density	0.0735612
postsynaptic density	asymmetric synapse	0.0735612
cytosolic ribosome	postsynaptic density membrane	0.0735517
presynaptic cytosol	presynaptic membrane	0.0730565
presynaptic membrane	presynaptic cytosol	0.0730565
ribosomal subunit	GABA-ergic synapse	0.0729471
asymmetric synapse	excitatory synapse	0.0725052
excitatory synapse	asymmetric synapse	0.0725052
excitatory synapse	postsynaptic density	0.0724836
postsynaptic density	excitatory synapse	0.0724836
postsynaptic density	postsynaptic specialization	0.0722404
postsynaptic specialization	postsynaptic density	0.0722404
cytosolic ribosome	neuron projection terminus	0.0718065
postsynaptic density membrane	presynaptic cytosol	0.0709736
presynaptic cytosol	postsynaptic density membrane	0.0709736
excitatory synapse	postsynaptic specialization	0.0709254
postsynaptic specialization	excitatory synapse	0.0709254
large ribosomal subunit	GABA-ergic synapse	0.0705556
excitatory synapse	presynaptic membrane	0.0702634
presynaptic membrane	excitatory synapse	0.0702634
ribosomal subunit	neuron projection terminus	0.0698988
cytosolic large ribosomal subunit	presynaptic membrane	0.0696066
ciliary rootlet	presynaptic cytosol	0.0693878
presynaptic cytosol	ciliary rootlet	0.0693878
excitatory synapse	postsynaptic density membrane	0.0692063
postsynaptic density membrane	excitatory synapse	0.0692063
cytosolic large ribosomal subunit	postsynaptic membrane	0.068661
ribosome	excitatory synapse	0.0686586
asymmetric synapse	postsynaptic specialization	0.0683148
postsynaptic specialization	asymmetric synapse	0.0683148
postsynaptic density membrane	postsynaptic density	0.0681543
asymmetric synapse	postsynaptic density membrane	0.0676669
postsynaptic density membrane	asymmetric synapse	0.0676669
large ribosomal subunit	neuron projection terminus	0.0673413
preribosome	presynaptic cytosol	0.0671929
postsynaptic specialization membrane	presynaptic cytosol	0.0671155
presynaptic cytosol	postsynaptic specialization membrane	0.0671155
cytosolic ribosome	presynaptic membrane	0.0669817
postsynaptic density	postsynaptic density membrane	0.0668441
ciliary rootlet	TRAPPII protein complex	0.0666667
TRAPPII protein complex	ciliary rootlet	0.0666667
ribosome	postsynaptic specialization membrane	0.0666269
neuron projection terminus	presynaptic cytosol	0.0664723
presynaptic cytosol	neuron projection terminus	0.0664723
excitatory synapse	postsynaptic specialization membrane	0.0663164
postsynaptic specialization membrane	excitatory synapse	0.0663164
postsynaptic density membrane	postsynaptic specialization	0.0662925
postsynaptic specialization	postsynaptic density membrane	0.0662925
ribosome	postsynaptic density membrane	0.0662736
asymmetric synapse	presynaptic membrane	0.0655978
presynaptic membrane	asymmetric synapse	0.0655978
postsynaptic density	presynaptic membrane	0.0654837
presynaptic membrane	postsynaptic density	0.0654837
presynaptic cytosol	GABA-ergic synapse	0.0648114
postsynaptic specialization membrane	postsynaptic density	0.0647432
postsynaptic density	postsynaptic specialization membrane	0.0646981
ribosomal subunit	presynaptic membrane	0.0645753
asymmetric synapse	postsynaptic specialization membrane	0.064374
postsynaptic specialization membrane	asymmetric synapse	0.064374
GABA-ergic synapse	presynaptic cytosol	0.0643166
ribosomal subunit	postsynaptic membrane	0.0642221
preribosome	ciliary rootlet	0.063522
postsynaptic specialization	presynaptic membrane	0.0635127
presynaptic membrane	postsynaptic specialization	0.0635127
ribosome	GABA-ergic synapse	0.0635111
preribosome	postsynaptic density	0.0634986
postsynaptic specialization membrane	postsynaptic specialization	0.0633357
postsynaptic specialization	postsynaptic specialization membrane	0.0632949
presynaptic cytosol	TRAPPII protein complex	0.0632653
TRAPPII protein complex	presynaptic cytosol	0.0632653
cytosolic ribosome	postsynaptic membrane	0.0631258
ciliary rootlet	postsynaptic density	0.0630197
postsynaptic density	ciliary rootlet	0.0630197
large ribosomal subunit	postsynaptic membrane	0.0625427
preribosome	postsynaptic specialization	0.0622455
ciliary rootlet	excitatory synapse	0.0621795
excitatory synapse	ciliary rootlet	0.0621795
preribosome	asymmetric synapse	0.062017
large ribosomal subunit	presynaptic membrane	0.0617704
postsynaptic density membrane	postsynaptic specialization membrane	0.0616915
postsynaptic specialization membrane	postsynaptic density membrane	0.0616915
asymmetric synapse	ciliary rootlet	0.0615385
ciliary rootlet	asymmetric synapse	0.0615385
ribosome	neuron projection terminus	0.0614719
ciliary rootlet	postsynaptic specialization	0.0613861
postsynaptic specialization	ciliary rootlet	0.0613861
GABA-ergic synapse	postsynaptic density	0.0612824
postsynaptic density	GABA-ergic synapse	0.0612824
presynaptic cytosol	transmembrane transporter complex	0.0612772
transmembrane transporter complex	presynaptic cytosol	0.0612772
postsynaptic membrane	presynaptic cytosol	0.0612768
presynaptic cytosol	postsynaptic membrane	0.0612768
presynaptic cytosol	transporter complex	0.0611247
transporter complex	presynaptic cytosol	0.0611247
asymmetric synapse	GABA-ergic synapse	0.0611101
GABA-ergic synapse	asymmetric synapse	0.0611101
excitatory synapse	postsynaptic membrane	0.0605523
postsynaptic membrane	excitatory synapse	0.0605523
ciliary rootlet	postsynaptic density membrane	0.0602972
postsynaptic density membrane	ciliary rootlet	0.0602972
postsynaptic density	transmembrane transporter complex	0.0602005
transmembrane transporter complex	postsynaptic density	0.0602005
postsynaptic density	transporter complex	0.0601082
transporter complex	postsynaptic density	0.0601082
GABA-ergic synapse	postsynaptic specialization	0.05985
postsynaptic specialization	GABA-ergic synapse	0.05985
excitatory synapse	neuron projection terminus	0.0598443
neuron projection terminus	excitatory synapse	0.0598443
asymmetric synapse	transmembrane transporter complex	0.0595067
transmembrane transporter complex	asymmetric synapse	0.0595067
transporter complex	TRAPPII protein complex	0.0594132
TRAPPII protein complex	transporter complex	0.0594132
asymmetric synapse	transporter complex	0.0593812
transporter complex	asymmetric synapse	0.0593812
neuron projection terminus	postsynaptic density	0.0592789
postsynaptic density	neuron projection terminus	0.0592789
asymmetric synapse	neuron projection terminus	0.0591526
neuron projection terminus	asymmetric synapse	0.0591526
postsynaptic density membrane	presynaptic membrane	0.0589606
presynaptic membrane	postsynaptic density membrane	0.0589606
transmembrane transporter complex	TRAPPII protein complex	0.0589147
TRAPPII protein complex	transmembrane transporter complex	0.0589147
postsynaptic specialization	transmembrane transporter complex	0.0586589
transmembrane transporter complex	postsynaptic specialization	0.0586589
GABA-ergic synapse	presynaptic membrane	0.058578
presynaptic membrane	GABA-ergic synapse	0.058578
GABA-ergic synapse	postsynaptic density membrane	0.0585601
postsynaptic density membrane	GABA-ergic synapse	0.0585601
postsynaptic specialization	transporter complex	0.0585587
transporter complex	postsynaptic specialization	0.0585587
postsynaptic specialization membrane	presynaptic membrane	0.0584861
presynaptic membrane	postsynaptic specialization membrane	0.0584861
neuron projection terminus	presynaptic membrane	0.0583472
presynaptic membrane	neuron projection terminus	0.0583472
excitatory synapse	GABA-ergic synapse	0.0581585
GABA-ergic synapse	excitatory synapse	0.0581585
postsynaptic density	postsynaptic membrane	0.0579195
postsynaptic membrane	postsynaptic density	0.0579195
ciliary rootlet	postsynaptic specialization membrane	0.057732
postsynaptic specialization membrane	ciliary rootlet	0.057732
asymmetric synapse	postsynaptic membrane	0.057727
postsynaptic membrane	asymmetric synapse	0.057727
neuron projection terminus	postsynaptic specialization	0.0574446
postsynaptic specialization	neuron projection terminus	0.0574446
ribosome	presynaptic membrane	0.0573528
excitatory synapse	transmembrane transporter complex	0.0568227
transmembrane transporter complex	excitatory synapse	0.0568227
excitatory synapse	transporter complex	0.0566814
transporter complex	excitatory synapse	0.0566814
postsynaptic membrane	postsynaptic specialization	0.0566184
postsynaptic specialization	postsynaptic membrane	0.0566184
ribosome	postsynaptic membrane	0.0563361
postsynaptic density	TRAPPII protein complex	0.0560175
TRAPPII protein complex	postsynaptic density	0.0560175
preribosome	transporter complex	0.0559118
GABA-ergic synapse	postsynaptic specialization membrane	0.0557013
postsynaptic specialization membrane	GABA-ergic synapse	0.0557013
preribosome	transmembrane transporter complex	0.055263
ciliary rootlet	presynaptic membrane	0.0552529
presynaptic membrane	ciliary rootlet	0.0552529
postsynaptic density membrane	postsynaptic membrane	0.0552344
postsynaptic membrane	postsynaptic density membrane	0.0552344
postsynaptic membrane	presynaptic membrane	0.0551531
presynaptic membrane	postsynaptic membrane	0.0551531
asymmetric synapse	TRAPPII protein complex	0.0548857
TRAPPII protein complex	asymmetric synapse	0.0548857
neuron projection terminus	postsynaptic density membrane	0.0541098
postsynaptic density membrane	neuron projection terminus	0.0541098
postsynaptic specialization	TRAPPII protein complex	0.0540594
TRAPPII protein complex	postsynaptic specialization	0.0540594
preribosome	excitatory synapse	0.0537917
monoatomic ion channel complex	presynaptic cytosol	0.0534783
presynaptic cytosol	monoatomic ion channel complex	0.0534783
postsynaptic density membrane	transmembrane transporter complex	0.0527329
transmembrane transporter complex	postsynaptic density membrane	0.0527329
postsynaptic density membrane	transporter complex	0.0525439
transporter complex	postsynaptic density membrane	0.0525439
excitatory synapse	monoatomic ion channel complex	0.0519722
monoatomic ion channel complex	excitatory synapse	0.0519722
GABA-ergic synapse	postsynaptic membrane	0.0519192
ciliary rootlet	GABA-ergic synapse	0.0517172
GABA-ergic synapse	ciliary rootlet	0.0517172
postsynaptic specialization membrane	postsynaptic membrane	0.0515332
postsynaptic membrane	postsynaptic specialization membrane	0.0514935
neuron projection terminus	postsynaptic specialization membrane	0.0511291
postsynaptic specialization membrane	neuron projection terminus	0.0511291
postsynaptic specialization membrane	transmembrane transporter complex	0.0510536
transmembrane transporter complex	postsynaptic specialization membrane	0.0510536
postsynaptic specialization membrane	transporter complex	0.050891
transporter complex	postsynaptic specialization membrane	0.050891
presynaptic membrane	transmembrane transporter complex	0.0508451
transmembrane transporter complex	presynaptic membrane	0.0508451
postsynaptic membrane	GABA-ergic synapse	0.0507848
presynaptic membrane	transporter complex	0.0505741
transporter complex	presynaptic membrane	0.0505741
ciliary rootlet	transmembrane transporter complex	0.0503015
transmembrane transporter complex	ciliary rootlet	0.0503015
ciliary rootlet	transporter complex	0.0500407
transporter complex	ciliary rootlet	0.0500407
preribosome	postsynaptic density membrane	0.0498137
monoatomic ion channel complex	postsynaptic density	0.0494977
asymmetric synapse	monoatomic ion channel complex	0.0494029
monoatomic ion channel complex	asymmetric synapse	0.0494029
monoatomic ion channel complex	presynaptic membrane	0.0492488
presynaptic membrane	monoatomic ion channel complex	0.0492488
preribosome	postsynaptic specialization membrane	0.0492122
preribosome	GABA-ergic synapse	0.0488851
GABA-ergic synapse	neuron projection terminus	0.0488023
neuron projection terminus	GABA-ergic synapse	0.0488023
GABA-ergic synapse	transmembrane transporter complex	0.0487198
transmembrane transporter complex	GABA-ergic synapse	0.0487198
postsynaptic density	monoatomic ion channel complex	0.0486192
ciliary rootlet	neuron projection terminus	0.0485714
neuron projection terminus	ciliary rootlet	0.0485714
monoatomic ion channel complex	postsynaptic specialization	0.0484064
postsynaptic specialization	monoatomic ion channel complex	0.0484064
GABA-ergic synapse	transporter complex	0.0483811
transporter complex	GABA-ergic synapse	0.0483811
ciliary rootlet	postsynaptic membrane	0.0483761
postsynaptic membrane	ciliary rootlet	0.0483761
neuron projection terminus	postsynaptic membrane	0.0482418
postsynaptic membrane	neuron projection terminus	0.0482418
monoatomic ion channel complex	postsynaptic density membrane	0.0479567
postsynaptic density membrane	monoatomic ion channel complex	0.0479567
neuron projection terminus	transmembrane transporter complex	0.0476683
transmembrane transporter complex	neuron projection terminus	0.0476683
neuron projection terminus	transporter complex	0.047491
transporter complex	neuron projection terminus	0.047491
preribosome	presynaptic membrane	0.0466192
postsynaptic membrane	transmembrane transporter complex	0.0463526
transmembrane transporter complex	postsynaptic membrane	0.0463526
postsynaptic membrane	transporter complex	0.0461476
transporter complex	postsynaptic membrane	0.0461476
monoatomic ion channel complex	postsynaptic specialization membrane	0.0458086
postsynaptic specialization membrane	monoatomic ion channel complex	0.0458086
preribosome	neuron projection terminus	0.0454627
GABA-ergic synapse	monoatomic ion channel complex	0.0454324
monoatomic ion channel complex	GABA-ergic synapse	0.0454324
monoatomic ion channel complex	neuron projection terminus	0.0437261
neuron projection terminus	monoatomic ion channel complex	0.0437261
excitatory synapse	TRAPPII protein complex	0.0432692
TRAPPII protein complex	excitatory synapse	0.0432692
GABA-ergic synapse	TRAPPII protein complex	0.0430303
TRAPPII protein complex	GABA-ergic synapse	0.0430303
monoatomic ion channel complex	postsynaptic membrane	0.0428692
postsynaptic membrane	monoatomic ion channel complex	0.0428692
ribosomal subunit	monoatomic ion channel complex	0.0427556
preribosome	postsynaptic membrane	0.0426463
cytosolic large ribosomal subunit	monoatomic ion channel complex	0.0425211
cytosolic ribosome	monoatomic ion channel complex	0.040957
monoatomic ion channel complex	transmembrane transporter complex	0.040825
transmembrane transporter complex	monoatomic ion channel complex	0.040825
postsynaptic density membrane	TRAPPII protein complex	0.0407643
TRAPPII protein complex	postsynaptic density membrane	0.0407643
postsynaptic specialization membrane	TRAPPII protein complex	0.0407216
TRAPPII protein complex	postsynaptic specialization membrane	0.0407216
large ribosomal subunit	monoatomic ion channel complex	0.0404805
neuron projection terminus	TRAPPII protein complex	0.0404762
TRAPPII protein complex	neuron projection terminus	0.0404762
monoatomic ion channel complex	transporter complex	0.0403512
transporter complex	monoatomic ion channel complex	0.0403512
ciliary rootlet	monoatomic ion channel complex	0.040146
monoatomic ion channel complex	ciliary rootlet	0.040146
ribosome	monoatomic ion channel complex	0.0383362
presynaptic membrane	TRAPPII protein complex	0.036965
TRAPPII protein complex	presynaptic membrane	0.036965
TRAPPII protein complex	postsynaptic membrane	0.034359
preribosome	monoatomic ion channel complex	0.0325368
postsynaptic membrane	TRAPPII protein complex	0.0279487
nuclear outer membrane	presynaptic cytosol	0.0265306
presynaptic cytosol	nuclear outer membrane	0.0265306
monoatomic ion channel complex	TRAPPII protein complex	0.0244526
TRAPPII protein complex	monoatomic ion channel complex	0.0244526
cytosolic large ribosomal subunit	nuclear outer membrane	0.0232804
cytosolic ribosome	nuclear outer membrane	0.0224868
large ribosomal subunit	nuclear outer membrane	0.0202778
ribosomal subunit	nuclear outer membrane	0.0202073
ribosome	nuclear outer membrane	0.019146
asymmetric synapse	nuclear outer membrane	0.0186417
nuclear outer membrane	asymmetric synapse	0.0186417
nuclear outer membrane	postsynaptic density	0.0185996
postsynaptic density	nuclear outer membrane	0.0185996
nuclear outer membrane	postsynaptic specialization	0.0180858
postsynaptic specialization	nuclear outer membrane	0.0180858
nuclear outer membrane	presynaptic membrane	0.0169909
presynaptic membrane	nuclear outer membrane	0.0169909
GABA-ergic synapse	nuclear outer membrane	0.0167677
nuclear outer membrane	GABA-ergic synapse	0.0167677
nuclear outer membrane	TRAPPII protein complex	0.0166667
preribosome	nuclear outer membrane	0.0166667
TRAPPII protein complex	nuclear outer membrane	0.0166667
nuclear outer membrane	postsynaptic density membrane	0.0163482
postsynaptic density membrane	nuclear outer membrane	0.0163482
neuron projection terminus	nuclear outer membrane	0.015873
nuclear outer membrane	neuron projection terminus	0.015873
nuclear outer membrane	postsynaptic specialization membrane	0.0158076
postsynaptic specialization membrane	nuclear outer membrane	0.0158076
nuclear outer membrane	transmembrane transporter complex	0.0156761
transmembrane transporter complex	nuclear outer membrane	0.0156761
nuclear outer membrane	postsynaptic membrane	0.015641
postsynaptic membrane	nuclear outer membrane	0.015641
nuclear outer membrane	transporter complex	0.0155664
transporter complex	nuclear outer membrane	0.0155664
ciliary rootlet	nuclear outer membrane	0.0155556
nuclear outer membrane	ciliary rootlet	0.0155556
monoatomic ion channel complex	nuclear outer membrane	0.0148418
nuclear outer membrane	monoatomic ion channel complex	0.0148418
excitatory synapse	nuclear outer membrane	0.0141026
nuclear outer membrane	excitatory synapse	0.0141026
asymmetric synapse	asymmetric synapse	0
ciliary rootlet	ciliary rootlet	0
excitatory synapse	excitatory synapse	0
GABA-ergic synapse	GABA-ergic synapse	0
monoatomic ion channel complex	monoatomic ion channel complex	0
neuron projection terminus	neuron projection terminus	0
nuclear outer membrane	nuclear outer membrane	0
postsynaptic density	postsynaptic density	0
postsynaptic density membrane	postsynaptic density membrane	0
postsynaptic membrane	postsynaptic membrane	0
postsynaptic specialization	postsynaptic specialization	0
postsynaptic specialization membrane	postsynaptic specialization membrane	0
presynaptic cytosol	presynaptic cytosol	0
presynaptic membrane	presynaptic membrane	0
transmembrane transporter complex	transmembrane transporter complex	0
transmembrane transporter complex	transporter complex	0
transporter complex	transmembrane transporter complex	0
transporter complex	transporter complex	0
TRAPPII protein complex	TRAPPII protein complex	0

## Sheet: S6_IntegratedPathwayNetworks
MALES, integrated pathway networks
Edge weights obtained from all samples; stability determined by bootstrapping. Combined score 'cs' is a mean of ranked weights and stabilities
from	to	pcorr	sign	weight	stability	cs
aerobic respiration	apoptotic mitochondrial changes	0.0343347	1	0.0343347	0.44	0.543275
aerobic respiration	cellular respiration	0.0432986	1	0.0432986	0.51	0.660592
aerobic respiration	cristae formation	0.0138051	1	0.0138051	0.24	0.228764
aerobic respiration	electron transport chain	0.0700488	1	0.0700488	0.74	0.928487
aerobic respiration	GABA-ergic synapse	-0.0117565	-1	0.0117565	0.3	0.258854
aerobic respiration	large ribosomal subunit	0.00698908	1	0.00698908	0.16	0.101497
aerobic respiration	malate-aspartate shuttle	0.0301303	1	0.0301303	0.26	0.381463
aerobic respiration	mitochondrial ATP synthesis coupled electron transport	0.046241	1	0.046241	0.57	0.719731
aerobic respiration	mitochondrial electron transport, NADH to ubiquinone	0.0700485	1	0.0700485	0.74	0.927464
aerobic respiration	mitochondrial respiratory chain complex I assembly	0.00698868	1	0.00698868	0.16	0.100411
aerobic respiration	mitochondrial transport	0.0481423	1	0.0481423	0.41	0.635987
aerobic respiration	negative regulation of release of cytochrome c from mitochondria	0.0176774	1	0.0176774	0.1	0.0763194
aerobic respiration	oxaloacetate metabolic process	0.028801	1	0.028801	0.21	0.299783
aerobic respiration	oxidative phosphorylation	0.000317006	1	0.000317006	0.27	0.0379029
aerobic respiration	postsynaptic density membrane	-0.0163671	-1	0.0163671	0.33	0.317696
aerobic respiration	postsynaptic specialization	-0.00698776	-1	0.00698776	0.16	0.0993141
aerobic respiration	preribosome	0.0108337	1	0.0108337	0.35	0.266927
aerobic respiration	protein localization to mitochondrion	0.0313626	1	0.0313626	0.3	0.429025
aerobic respiration	protein targeting to mitochondrion	0.0600089	1	0.0600089	0.47	0.738276
aerobic respiration	regulation of mitochondrial membrane potential	0.0684101	1	0.0684101	0.42	0.731158
aerobic respiration	release of cytochrome c from mitochondria	0.0416465	1	0.0416465	0.4	0.57526
aerobic respiration	respiratory electron transport chain	0.0595315	1	0.0595315	0.61	0.816114
aerobic respiration	TRAPPII protein complex	0.087125	1	0.087125	0.3	0.618592
aerobic respiration	tricarboxylic acid cycle	0.0487672	1	0.0487672	0.27	0.507814
apoptotic mitochondrial changes	cellular respiration	0.0653179	1	0.0653179	0.66	0.856055
apoptotic mitochondrial changes	cristae formation	0.00663673	1	0.00663673	0.2	0.127951
apoptotic mitochondrial changes	cytosolic ribosome	0.0079732	1	0.0079732	0.14	0.0943729
apoptotic mitochondrial changes	electron transport chain	0.0626777	1	0.0626777	0.69	0.874442
apoptotic mitochondrial changes	GABA-ergic synapse	-0.0355457	-1	0.0355457	0.36	0.506629
apoptotic mitochondrial changes	malate-aspartate shuttle	0.0371447	1	0.0371447	0.33	0.491803
apoptotic mitochondrial changes	mitochondrial ATP synthesis coupled electron transport	0.0553737	1	0.0553737	0.58	0.794545
apoptotic mitochondrial changes	mitochondrial electron transport, NADH to ubiquinone	0.0626774	1	0.0626774	0.69	0.873436
apoptotic mitochondrial changes	mitochondrial transmembrane transport	0.0457344	1	0.0457344	0.24	0.440232
apoptotic mitochondrial changes	mitochondrial transport	0.0379499	1	0.0379499	0.31	0.47537
apoptotic mitochondrial changes	negative regulation of release of cytochrome c from mitochondria	0.0482473	1	0.0482473	0.28	0.515546
apoptotic mitochondrial changes	oxidative phosphorylation	0.0452034	1	0.0452034	0.45	0.640587
apoptotic mitochondrial changes	postsynaptic density membrane	-0.0082241	-1	0.0082241	0.28	0.206581
apoptotic mitochondrial changes	preribosome	0.049703	1	0.049703	0.5	0.71686
apoptotic mitochondrial changes	protein localization to mitochondrion	0.0523831	1	0.0523831	0.5	0.739745
apoptotic mitochondrial changes	protein targeting to mitochondrion	0.0463623	1	0.0463623	0.39	0.610065
apoptotic mitochondrial changes	regulation of mitochondrial membrane potential	0.00150238	1	0.00150238	0.17	0.0494106
apoptotic mitochondrial changes	regulation of mitochondrion organization	0.023213	1	0.023213	0.24	0.307106
apoptotic mitochondrial changes	release of cytochrome c from mitochondria	0.0619721	1	0.0619721	0.6	0.825
apoptotic mitochondrial changes	respiratory electron transport chain	0.0651082	1	0.0651082	0.66	0.855086
apoptotic mitochondrial changes	ribosomal subunit	0.00796999	1	0.00796999	0.14	0.093495
apoptotic mitochondrial changes	ribosome	0.00796975	1	0.00796975	0.14	0.0926088
apoptotic mitochondrial changes	rRNA methylation	0.0197372	1	0.0197372	0.24	0.28069
apoptotic mitochondrial changes	tricarboxylic acid cycle	0.00446703	1	0.00446703	0.09	0.0306894
asymmetric synapse	cytosolic large ribosomal subunit	-0.0505288	-1	0.0505288	0.73	0.846562
asymmetric synapse	cytosolic ribosome	-0.0399992	-1	0.0399992	0.66	0.691014
asymmetric synapse	excitatory synapse	0.0459851	1	0.0459851	0.51	0.694167
asymmetric synapse	large ribosomal subunit	-0.043577	-1	0.043577	0.72	0.752049
asymmetric synapse	mitochondrial respiratory chain complex I assembly	-0.0435769	-1	0.0435769	0.72	0.750839
asymmetric synapse	monoatomic ion channel complex	0.0450582	1	0.0450582	0.73	0.782402
asymmetric synapse	neuron projection terminus	0.0552897	1	0.0552897	0.69	0.845831
asymmetric synapse	oxidative phosphorylation	-0.027989	-1	0.027989	0.39	0.464681
asymmetric synapse	postsynaptic density	0.0669138	1	0.0669138	0.79	0.944662
asymmetric synapse	postsynaptic density membrane	0.0426428	1	0.0426428	0.67	0.715755
asymmetric synapse	postsynaptic membrane	0.0474785	1	0.0474785	0.72	0.797811
asymmetric synapse	postsynaptic specialization	0.0435753	1	0.0435753	0.72	0.749627
asymmetric synapse	postsynaptic specialization membrane	0.0538821	1	0.0538821	0.8	0.902032
asymmetric synapse	preribosome	-0.0370107	-1	0.0370107	0.47	0.586432
asymmetric synapse	presynaptic cytosol	0.00175865	1	0.00175865	0.13	0.0366809
asymmetric synapse	presynaptic membrane	0.0354175	1	0.0354175	0.53	0.603291
asymmetric synapse	protein import into mitochondrial matrix	-0.0307477	-1	0.0307477	0.3	0.422388
asymmetric synapse	protein insertion into mitochondrial inner membrane	-0.0471262	-1	0.0471262	0.48	0.681508
asymmetric synapse	ribosomal subunit	-0.0400011	-1	0.0400011	0.66	0.693409
asymmetric synapse	ribosome	-0.0400004	-1	0.0400004	0.66	0.692212
asymmetric synapse	rRNA methylation	-0.0190881	-1	0.0190881	0.3	0.330128
asymmetric synapse	Schaffer collateral - CA1 synapse	0.000662171	1	0.000662171	0.25	0.0500867
cellular respiration	cristae formation	0.0240718	1	0.0240718	0.26	0.339615
cellular respiration	cytosolic ribosome	0.00234424	1	0.00234424	0.09	0.0206239
cellular respiration	electron transport chain	0.0512107	1	0.0512107	0.55	0.76014
cellular respiration	GABA-ergic synapse	-0.0302307	-1	0.0302307	0.4	0.491199
cellular respiration	large ribosomal subunit	0.0108916	1	0.0108916	0.11	0.0765466
cellular respiration	malate-aspartate shuttle	0.0271439	1	0.0271439	0.28	0.378155
cellular respiration	mitochondrial ATP synthesis coupled electron transport	0.0562997	1	0.0562997	0.59	0.799414
cellular respiration	mitochondrial electron transport, NADH to ubiquinone	0.051211	1	0.051211	0.55	0.761121
cellular respiration	mitochondrial respiratory chain complex I assembly	0.010891	1	0.010891	0.11	0.0760345
cellular respiration	mitochondrial transmembrane transport	0.0139602	1	0.0139602	0.22	0.211671
cellular respiration	mitochondrial transport	0.0443391	1	0.0443391	0.37	0.586071
cellular respiration	negative regulation of release of cytochrome c from mitochondria	0.0244532	1	0.0244532	0.2	0.263589
cellular respiration	oxidative phosphorylation	0.0713449	1	0.0713449	0.65	0.86589
cellular respiration	postsynaptic density membrane	-0.0325967	-1	0.0325967	0.3	0.429965
cellular respiration	postsynaptic specialization	-0.0108901	-1	0.0108901	0.11	0.075519
cellular respiration	preribosome	0.0595198	1	0.0595198	0.57	0.794949
cellular respiration	protein localization to mitochondrion	0.0600845	1	0.0600845	0.51	0.774499
cellular respiration	protein targeting to mitochondrion	0.034193	1	0.034193	0.34	0.47971
cellular respiration	regulation of mitochondrial membrane potential	0.0225342	1	0.0225342	0.23	0.286865
cellular respiration	regulation of mitochondrion organization	0.0167004	1	0.0167004	0.18	0.191712
cellular respiration	release of cytochrome c from mitochondria	0.0762989	1	0.0762989	0.68	0.896303
cellular respiration	respiratory electron transport chain	0.0484519	1	0.0484519	0.51	0.712358
cellular respiration	ribosomal subunit	0.00234216	1	0.00234216	0.09	0.0198737
cellular respiration	ribosome	0.00234183	1	0.00234183	0.09	0.0190941
ciliary rootlet	mitochondrial calcium ion homeostasis	0.00391871	1	0.00391871	0.16	0.0769283
ciliary rootlet	mitochondrial fusion	0.027651	1	0.027651	0.2	0.278326
cristae formation	cytosolic large ribosomal subunit	0.000381846	1	0.000381846	0.15	0.0235241
cristae formation	cytosolic ribosome	0.00757889	1	0.00757889	0.23	0.161374
cristae formation	electron transport chain	0.0525541	1	0.0525541	0.44	0.694082
cristae formation	GABA-ergic synapse	-0.0154893	-1	0.0154893	0.27	0.275937
cristae formation	large ribosomal subunit	0.000862111	1	0.000862111	0.19	0.0499131
cristae formation	mitochondrial ATP synthesis coupled electron transport	0.0549805	1	0.0549805	0.5	0.748146
cristae formation	mitochondrial electron transport, NADH to ubiquinone	0.0525544	1	0.0525544	0.44	0.69496
cristae formation	mitochondrial respiratory chain complex I assembly	0.000861858	1	0.000861858	0.19	0.0462106
cristae formation	monoatomic ion channel complex	-0.0212429	-1	0.0212429	0.08	0.0469328
cristae formation	oxidative phosphorylation	0.00612088	1	0.00612088	0.22	0.131696
cristae formation	postsynaptic density membrane	-0.00759323	-1	0.00759323	0.2	0.142705
cristae formation	postsynaptic membrane	-0.00289223	-1	0.00289223	0.16	0.0628117
cristae formation	postsynaptic specialization	-0.000861499	-1	0.000861499	0.19	0.0421843
cristae formation	preribosome	0.00816274	1	0.00816274	0.25	0.187407
cristae formation	presynaptic membrane	-0.0155543	-1	0.0155543	0.13	0.119986
cristae formation	protein import into mitochondrial matrix	0.064887	1	0.064887	0.26	0.543187
cristae formation	protein localization to mitochondrion	0.0412702	1	0.0412702	0.29	0.477533
cristae formation	protein targeting to mitochondrion	0.0710031	1	0.0710031	0.48	0.780124
cristae formation	regulation of mitochondrial membrane potential	0.00979501	1	0.00979501	0.21	0.172225
cristae formation	regulation of mitochondrion organization	0.0506622	1	0.0506622	0.26	0.508105
cristae formation	release of cytochrome c from mitochondria	0.0164737	1	0.0164737	0.18	0.189217
cristae formation	respiratory electron transport chain	0.0627893	1	0.0627893	0.48	0.762824
cristae formation	ribosomal subunit	0.00757773	1	0.00757773	0.23	0.159752
cristae formation	ribosome	0.00757752	1	0.00757752	0.23	0.158114
cristae formation	rRNA methylation	0.0584882	1	0.0584882	0.37	0.662266
cytosolic large ribosomal subunit	cytosolic ribosome	0.0572861	1	0.0572861	0.77	0.899928
cytosolic large ribosomal subunit	excitatory synapse	-0.0387208	-1	0.0387208	0.49	0.612539
cytosolic large ribosomal subunit	GABA-ergic synapse	-0.034074	-1	0.034074	0.41	0.524404
cytosolic large ribosomal subunit	large ribosomal subunit	0.0441003	1	0.0441003	0.73	0.772802
cytosolic large ribosomal subunit	mitochondrial ATP synthesis coupled electron transport	0.00584098	1	0.00584098	0.09	0.0326093
cytosolic large ribosomal subunit	mitochondrial respiratory chain complex I assembly	0.0441	1	0.0441	0.73	0.771593
cytosolic large ribosomal subunit	monoatomic ion channel complex	-0.0290035	-1	0.0290035	0.69	0.603214
cytosolic large ribosomal subunit	neuron projection terminus	-0.0284454	-1	0.0284454	0.53	0.544223
cytosolic large ribosomal subunit	oxidative phosphorylation	0.0204247	1	0.0204247	0.3	0.337384
cytosolic large ribosomal subunit	postsynaptic density	-0.0447011	-1	0.0447011	0.65	0.73133
cytosolic large ribosomal subunit	postsynaptic density membrane	-0.0345816	-1	0.0345816	0.67	0.638877
cytosolic large ribosomal subunit	postsynaptic membrane	-0.0493131	-1	0.0493131	0.75	0.839829
cytosolic large ribosomal subunit	postsynaptic specialization	-0.0440986	-1	0.0440986	0.73	0.770383
cytosolic large ribosomal subunit	postsynaptic specialization membrane	-0.0497092	-1	0.0497092	0.79	0.861581
cytosolic large ribosomal subunit	preribosome	0.0298089	1	0.0298089	0.49	0.534973
cytosolic large ribosomal subunit	presynaptic cytosol	-0.0367869	-1	0.0367869	0.26	0.419154
cytosolic large ribosomal subunit	presynaptic membrane	-0.0275892	-1	0.0275892	0.58	0.546471
cytosolic large ribosomal subunit	protein import into mitochondrial matrix	0.0299702	1	0.0299702	0.33	0.441121
cytosolic large ribosomal subunit	protein insertion into mitochondrial inner membrane	0.0124847	1	0.0124847	0.29	0.260375
cytosolic large ribosomal subunit	ribosomal subunit	0.0572876	1	0.0572876	0.77	0.902115
cytosolic large ribosomal subunit	ribosome	0.057287	1	0.057287	0.77	0.901022
cytosolic large ribosomal subunit	rRNA methylation	0.0573125	1	0.0573125	0.68	0.843009
cytosolic ribosome	electron transport chain	0.00378958	1	0.00378958	0.11	0.0405046
cytosolic ribosome	excitatory synapse	-0.0213221	-1	0.0213221	0.34	0.375925
cytosolic ribosome	GABA-ergic synapse	-0.0386836	-1	0.0386836	0.51	0.620653
cytosolic ribosome	large ribosomal subunit	0.0501428	1	0.0501428	0.8	0.878095
cytosolic ribosome	mitochondrial ATP synthesis coupled electron transport	0.015896	1	0.015896	0.21	0.220676
cytosolic ribosome	mitochondrial electron transport, NADH to ubiquinone	0.00378989	1	0.00378989	0.11	0.0414578
cytosolic ribosome	mitochondrial respiratory chain complex I assembly	0.0501423	1	0.0501423	0.8	0.876939
cytosolic ribosome	monoatomic ion channel complex	-0.0268774	-1	0.0268774	0.61	0.547976
cytosolic ribosome	negative regulation of release of cytochrome c from mitochondria	0.0214966	1	0.0214966	0.2	0.244736
cytosolic ribosome	neuron projection terminus	-0.0149312	-1	0.0149312	0.33	0.304545
cytosolic ribosome	oxidative phosphorylation	0.0332505	1	0.0332505	0.49	0.568479
cytosolic ribosome	postsynaptic density	-0.0394185	-1	0.0394185	0.6	0.667737
cytosolic ribosome	postsynaptic density membrane	-0.0388399	-1	0.0388399	0.72	0.70975
cytosolic ribosome	postsynaptic membrane	-0.044244	-1	0.044244	0.68	0.743464
cytosolic ribosome	postsynaptic specialization	-0.0501413	-1	0.0501413	0.8	0.874622
cytosolic ribosome	postsynaptic specialization membrane	-0.0452191	-1	0.0452191	0.72	0.775854
cytosolic ribosome	preribosome	0.0360667	1	0.0360667	0.68	0.662906
cytosolic ribosome	presynaptic cytosol	-0.0188144	-1	0.0188144	0.27	0.306756
cytosolic ribosome	presynaptic membrane	-0.0207236	-1	0.0207236	0.48	0.438392
cytosolic ribosome	protein import into mitochondrial matrix	0.0258895	1	0.0258895	0.31	0.391395
cytosolic ribosome	ribosomal subunit	0.0616407	1	0.0616407	0.83	0.944619
cytosolic ribosome	ribosome	0.0616403	1	0.0616403	0.83	0.942425
cytosolic ribosome	rRNA methylation	0.060857	1	0.060857	0.74	0.900454
electron transport chain	GABA-ergic synapse	-0.0369172	-1	0.0369172	0.43	0.563379
electron transport chain	malate-aspartate shuttle	0.027885	1	0.027885	0.3	0.398794
electron transport chain	mitochondrial ATP synthesis coupled electron transport	0.0674923	1	0.0674923	0.73	0.914391
electron transport chain	mitochondrial electron transport, NADH to ubiquinone	0.0773364	1	0.0773364	0.83	0.986431
electron transport chain	mitochondrial transport	0.0331048	1	0.0331048	0.33	0.460287
electron transport chain	negative regulation of release of cytochrome c from mitochondria	0.00557312	1	0.00557312	0.11	0.0507752
electron transport chain	oxaloacetate metabolic process	0.00403104	1	0.00403104	0.1	0.0365624
electron transport chain	oxidative phosphorylation	0.0148224	1	0.0148224	0.18	0.177108
electron transport chain	postsynaptic density membrane	-0.0113648	-1	0.0113648	0.16	0.130753
electron transport chain	preribosome	0.0252093	1	0.0252093	0.33	0.400043
electron transport chain	protein localization to mitochondrion	0.0465481	1	0.0465481	0.46	0.661807
electron transport chain	protein targeting to mitochondrion	0.0683632	1	0.0683632	0.62	0.853906
electron transport chain	regulation of mitochondrial membrane potential	0.0505275	1	0.0505275	0.4	0.651071
electron transport chain	regulation of mitochondrion organization	0.00685279	1	0.00685279	0.22	0.143931
electron transport chain	release of cytochrome c from mitochondria	0.0493038	1	0.0493038	0.55	0.737206
electron transport chain	respiratory electron transport chain	0.0714481	1	0.0714481	0.75	0.940495
electron transport chain	ribosomal subunit	0.00379045	1	0.00379045	0.11	0.0450694
electron transport chain	ribosome	0.00379035	1	0.00379035	0.11	0.0441942
electron transport chain	rRNA methylation	0.0168552	1	0.0168552	0.26	0.281296
electron transport chain	TRAPPII protein complex	0.018041	1	0.018041	0.17	0.182663
electron transport chain	tricarboxylic acid cycle	0.0439028	1	0.0439028	0.24	0.423588
excitatory synapse	GABA-ergic synapse	0.0285908	1	0.0285908	0.24	0.340834
excitatory synapse	large ribosomal subunit	-0.0358667	-1	0.0358667	0.41	0.540544
excitatory synapse	mitochondrial respiratory chain complex I assembly	-0.0358663	-1	0.0358663	0.41	0.539483
excitatory synapse	mitochondrial transport	-0.0306707	-1	0.0306707	0.15	0.201449
excitatory synapse	monoatomic ion channel complex	0.0426157	1	0.0426157	0.49	0.645201
excitatory synapse	neuron projection terminus	0.0235942	1	0.0235942	0.4	0.433764
excitatory synapse	postsynaptic density	0.0201069	1	0.0201069	0.26	0.306399
excitatory synapse	postsynaptic density membrane	0.0331168	1	0.0331168	0.41	0.518913
excitatory synapse	postsynaptic membrane	0.0657878	1	0.0657878	0.61	0.841171
excitatory synapse	postsynaptic specialization	0.0358651	1	0.0358651	0.41	0.53842
excitatory synapse	postsynaptic specialization membrane	0.0534611	1	0.0534611	0.57	0.777561
excitatory synapse	presynaptic cytosol	0.0186748	1	0.0186748	0.24	0.271314
excitatory synapse	presynaptic membrane	0.0367406	1	0.0367406	0.41	0.546866
excitatory synapse	ribosomal subunit	-0.0213219	-1	0.0213219	0.34	0.374653
excitatory synapse	ribosome	-0.0213216	-1	0.0213216	0.34	0.373376
GABA-ergic synapse	large ribosomal subunit	-0.0230861	-1	0.0230861	0.45	0.45021
GABA-ergic synapse	mitochondrial ATP synthesis coupled electron transport	-0.0662315	-1	0.0662315	0.65	0.854446
GABA-ergic synapse	mitochondrial electron transport, NADH to ubiquinone	-0.036917	-1	0.036917	0.43	0.562311
GABA-ergic synapse	mitochondrial respiratory chain complex I assembly	-0.0230855	-1	0.0230855	0.45	0.447439
GABA-ergic synapse	mitochondrial transport	-0.0597396	-1	0.0597396	0.41	0.692068
GABA-ergic synapse	negative regulation of release of cytochrome c from mitochondria	-0.0715909	-1	0.0715909	0.35	0.674691
GABA-ergic synapse	oxidative phosphorylation	-0.0362936	-1	0.0362936	0.46	0.574524
GABA-ergic synapse	postsynaptic density membrane	0.0259567	1	0.0259567	0.46	0.483315
GABA-ergic synapse	postsynaptic membrane	0.0278277	1	0.0278277	0.43	0.48543
GABA-ergic synapse	postsynaptic specialization	0.0230855	1	0.0230855	0.45	0.448827
GABA-ergic synapse	postsynaptic specialization membrane	0.0166896	1	0.0166896	0.38	0.350765
GABA-ergic synapse	preribosome	-0.0351747	-1	0.0351747	0.51	0.59013
GABA-ergic synapse	regulation of mitochondrial membrane potential	-0.0151732	-1	0.0151732	0.23	0.232737
GABA-ergic synapse	respiratory electron transport chain	-0.0138087	-1	0.0138087	0.24	0.230017
GABA-ergic synapse	ribosomal subunit	-0.038684	-1	0.038684	0.51	0.622939
GABA-ergic synapse	ribosome	-0.0386839	-1	0.0386839	0.51	0.621797
GABA-ergic synapse	rRNA methylation	-0.0390308	-1	0.0390308	0.46	0.595146
hippocampal mossy fiber to CA3 synapse	neuron projection terminus	0.0459424	1	0.0459424	0.19	0.346836
hippocampal mossy fiber to CA3 synapse	presynaptic cytosol	0.0607194	1	0.0607194	0.22	0.451963
hippocampal mossy fiber to CA3 synapse	presynaptic membrane	0.0306318	1	0.0306318	0.13	0.171657
hippocampal mossy fiber to CA3 synapse	protein import into mitochondrial matrix	-0.00339811	-1	0.00339811	0.22	0.0981602
hippocampal mossy fiber to CA3 synapse	protein insertion into mitochondrial inner membrane	-0.022498	-1	0.022498	0.16	0.185504
hippocampal mossy fiber to CA3 synapse	Schaffer collateral - CA1 synapse	0.0628771	1	0.0628771	0.38	0.683767
hippocampal mossy fiber to CA3 synapse	transmembrane transporter complex	0.0255381	1	0.0255381	0.26	0.346457
hippocampal mossy fiber to CA3 synapse	transporter complex	0.0728908	1	0.0728908	0.32	0.634755
large ribosomal subunit	mitochondrial ATP synthesis coupled electron transport	0.00942757	1	0.00942757	0.24	0.193341
large ribosomal subunit	mitochondrial respiratory chain complex I assembly	0.0552179	1	0.0552179	0.83	0.915684
large ribosomal subunit	mitochondrial transport	0.0188641	1	0.0188641	0.24	0.27552
large ribosomal subunit	monoatomic ion channel complex	-0.0453958	-1	0.0453958	0.7	0.772099
large ribosomal subunit	neuron projection terminus	-0.0326541	-1	0.0326541	0.51	0.573021
large ribosomal subunit	oxidative phosphorylation	0.0405126	1	0.0405126	0.52	0.651441
large ribosomal subunit	postsynaptic density	-0.0439778	-1	0.0439778	0.67	0.728547
large ribosomal subunit	postsynaptic density membrane	-0.0520474	-1	0.0520474	0.77	0.877759
large ribosomal subunit	postsynaptic membrane	-0.0491976	-1	0.0491976	0.75	0.834073
large ribosomal subunit	postsynaptic specialization	-0.0552177	-1	0.0552177	0.83	0.914552
large ribosomal subunit	postsynaptic specialization membrane	-0.0493349	-1	0.0493349	0.77	0.850393
large ribosomal subunit	preribosome	0.0422594	1	0.0422594	0.69	0.727394
large ribosomal subunit	presynaptic membrane	-0.0311827	-1	0.0311827	0.47	0.540363
large ribosomal subunit	protein import into mitochondrial matrix	0.0114426	1	0.0114426	0.25	0.22259
large ribosomal subunit	protein insertion into mitochondrial inner membrane	0.023523	1	0.023523	0.36	0.416146
large ribosomal subunit	ribosomal subunit	0.0501413	1	0.0501413	0.8	0.875781
large ribosomal subunit	ribosome	0.0501411	1	0.0501411	0.8	0.871135
large ribosomal subunit	rRNA methylation	0.0298508	1	0.0298508	0.57	0.567493
large ribosomal subunit	TRAPPII protein complex	0.0066133	1	0.0066133	0.18	0.112577
malate-aspartate shuttle	mitochondrial electron transport, NADH to ubiquinone	0.027885	1	0.027885	0.3	0.399805
malate-aspartate shuttle	mitochondrial transmembrane transport	0.00688239	1	0.00688239	0.08	0.0258535
malate-aspartate shuttle	mitochondrial transport	0.0932518	1	0.0932518	0.41	0.739299
malate-aspartate shuttle	pyruvate metabolic process	0.0709986	1	0.0709986	0.33	0.643215
malate-aspartate shuttle	respiratory electron transport chain	0.0117229	1	0.0117229	0.25	0.226777
mitochondrial ATP synthesis coupled electron transport	mitochondrial electron transport, NADH to ubiquinone	0.067492	1	0.067492	0.73	0.91337
mitochondrial ATP synthesis coupled electron transport	mitochondrial respiratory chain complex I assembly	0.00942745	1	0.00942745	0.24	0.191848
mitochondrial ATP synthesis coupled electron transport	mitochondrial transport	0.0399727	1	0.0399727	0.38	0.554126
mitochondrial ATP synthesis coupled electron transport	negative regulation of release of cytochrome c from mitochondria	0.00825349	1	0.00825349	0.13	0.0883392
mitochondrial ATP synthesis coupled electron transport	oxidative phosphorylation	0.0352202	1	0.0352202	0.39	0.51665
mitochondrial ATP synthesis coupled electron transport	postsynaptic density membrane	-0.0255749	-1	0.0255749	0.38	0.438837
mitochondrial ATP synthesis coupled electron transport	postsynaptic membrane	-0.00845106	-1	0.00845106	0.19	0.144908
mitochondrial ATP synthesis coupled electron transport	postsynaptic specialization	-0.00942774	-1	0.00942774	0.24	0.194822
mitochondrial ATP synthesis coupled electron transport	preribosome	0.0361324	1	0.0361324	0.42	0.553467
mitochondrial ATP synthesis coupled electron transport	protein localization to mitochondrion	0.0289297	1	0.0289297	0.35	0.450405
mitochondrial ATP synthesis coupled electron transport	protein targeting to mitochondrion	0.0270968	1	0.0270968	0.28	0.377164
mitochondrial ATP synthesis coupled electron transport	regulation of mitochondrial membrane potential	0.0625247	1	0.0625247	0.47	0.749615
mitochondrial ATP synthesis coupled electron transport	regulation of mitochondrion organization	0.0235041	1	0.0235041	0.16	0.190172
mitochondrial ATP synthesis coupled electron transport	release of cytochrome c from mitochondria	0.0395626	1	0.0395626	0.44	0.588533
mitochondrial ATP synthesis coupled electron transport	respiratory electron transport chain	0.0466775	1	0.0466775	0.52	0.711366
mitochondrial ATP synthesis coupled electron transport	ribosomal subunit	0.0158953	1	0.0158953	0.21	0.218661
mitochondrial ATP synthesis coupled electron transport	ribosome	0.0158953	1	0.0158953	0.21	0.219671
mitochondrial ATP synthesis coupled electron transport	rRNA methylation	0.0214693	1	0.0214693	0.32	0.360088
mitochondrial ATP synthesis coupled electron transport	tricarboxylic acid cycle	0.0283162	1	0.0283162	0.17	0.232924
mitochondrial electron transport, NADH to ubiquinone	mitochondrial transport	0.0331053	1	0.0331053	0.33	0.461274
mitochondrial electron transport, NADH to ubiquinone	negative regulation of release of cytochrome c from mitochondria	0.00557314	1	0.00557314	0.11	0.0515388
mitochondrial electron transport, NADH to ubiquinone	oxaloacetate metabolic process	0.00403105	1	0.00403105	0.1	0.0372095
mitochondrial electron transport, NADH to ubiquinone	oxidative phosphorylation	0.0148222	1	0.0148222	0.18	0.176211
mitochondrial electron transport, NADH to ubiquinone	postsynaptic density membrane	-0.0113647	-1	0.0113647	0.16	0.129912
mitochondrial electron transport, NADH to ubiquinone	preribosome	0.0252088	1	0.0252088	0.33	0.398905
mitochondrial electron transport, NADH to ubiquinone	protein localization to mitochondrion	0.0465483	1	0.0465483	0.46	0.662765
mitochondrial electron transport, NADH to ubiquinone	protein targeting to mitochondrion	0.0683632	1	0.0683632	0.62	0.852959
mitochondrial electron transport, NADH to ubiquinone	regulation of mitochondrial membrane potential	0.0505273	1	0.0505273	0.4	0.65022
mitochondrial electron transport, NADH to ubiquinone	regulation of mitochondrion organization	0.00685275	1	0.00685275	0.22	0.142248
mitochondrial electron transport, NADH to ubiquinone	release of cytochrome c from mitochondria	0.049304	1	0.049304	0.55	0.738218
mitochondrial electron transport, NADH to ubiquinone	respiratory electron transport chain	0.0714479	1	0.0714479	0.75	0.93947
mitochondrial electron transport, NADH to ubiquinone	ribosomal subunit	0.00379019	1	0.00379019	0.11	0.0423896
mitochondrial electron transport, NADH to ubiquinone	ribosome	0.00379033	1	0.00379033	0.11	0.0433013
mitochondrial electron transport, NADH to ubiquinone	rRNA methylation	0.0168553	1	0.0168553	0.26	0.282486
mitochondrial electron transport, NADH to ubiquinone	TRAPPII protein complex	0.0180411	1	0.0180411	0.17	0.183404
mitochondrial electron transport, NADH to ubiquinone	tricarboxylic acid cycle	0.0439028	1	0.0439028	0.24	0.424267
mitochondrial fission	regulation of mitochondrion organization	0.00798768	1	0.00798768	0.06	0.0218502
mitochondrial respiratory chain complex I assembly	mitochondrial transport	0.0188648	1	0.0188648	0.24	0.2776
mitochondrial respiratory chain complex I assembly	monoatomic ion channel complex	-0.045396	-1	0.045396	0.7	0.773251
mitochondrial respiratory chain complex I assembly	neuron projection terminus	-0.0326546	-1	0.0326546	0.51	0.57426
mitochondrial respiratory chain complex I assembly	oxidative phosphorylation	0.0405129	1	0.0405129	0.52	0.652559
mitochondrial respiratory chain complex I assembly	postsynaptic density	-0.0439786	-1	0.0439786	0.67	0.729699
mitochondrial respiratory chain complex I assembly	postsynaptic density membrane	-0.0520476	-1	0.0520476	0.77	0.87888
mitochondrial respiratory chain complex I assembly	postsynaptic membrane	-0.0491982	-1	0.0491982	0.75	0.835227
mitochondrial respiratory chain complex I assembly	postsynaptic specialization	-0.055218	-1	0.055218	0.83	0.916813
mitochondrial respiratory chain complex I assembly	postsynaptic specialization membrane	-0.0493354	-1	0.0493354	0.77	0.851551
mitochondrial respiratory chain complex I assembly	preribosome	0.0422595	1	0.0422595	0.69	0.728601
mitochondrial respiratory chain complex I assembly	presynaptic membrane	-0.0311829	-1	0.0311829	0.47	0.541562
mitochondrial respiratory chain complex I assembly	protein import into mitochondrial matrix	0.011443	1	0.011443	0.25	0.223995
mitochondrial respiratory chain complex I assembly	protein insertion into mitochondrial inner membrane	0.0235229	1	0.0235229	0.36	0.414905
mitochondrial respiratory chain complex I assembly	ribosomal subunit	0.0501413	1	0.0501413	0.8	0.873461
mitochondrial respiratory chain complex I assembly	ribosome	0.0501412	1	0.0501412	0.8	0.872299
mitochondrial respiratory chain complex I assembly	rRNA methylation	0.0298505	1	0.0298505	0.57	0.566153
mitochondrial respiratory chain complex I assembly	TRAPPII protein complex	0.0066133	1	0.0066133	0.18	0.111161
mitochondrial transmembrane transport	mitochondrial transport	0.019848	1	0.019848	0.18	0.209103
mitochondrial transmembrane transport	negative regulation of release of cytochrome c from mitochondria	0.0299947	1	0.0299947	0.12	0.152738
mitochondrial transmembrane transport	oxidative phosphorylation	0.00997276	1	0.00997276	0.15	0.112818
mitochondrial transmembrane transport	preribosome	0.016797	1	0.016797	0.19	0.20406
mitochondrial transport	negative regulation of release of cytochrome c from mitochondria	0.0288869	1	0.0288869	0.17	0.235241
mitochondrial transport	oxidative phosphorylation	0.0347768	1	0.0347768	0.34	0.482686
mitochondrial transport	postsynaptic density membrane	-0.0462569	-1	0.0462569	0.4	0.615236
mitochondrial transport	postsynaptic specialization	-0.0188646	-1	0.0188646	0.24	0.276562
mitochondrial transport	postsynaptic specialization membrane	-0.0119033	-1	0.0119033	0.2	0.183144
mitochondrial transport	preribosome	0.0508052	1	0.0508052	0.44	0.686129
mitochondrial transport	TRAPPII protein complex	0.0226073	1	0.0226073	0.22	0.277639
monoatomic ion channel complex	neuron projection terminus	0.067926	1	0.067926	0.68	0.87792
monoatomic ion channel complex	oxidative phosphorylation	-0.00926205	-1	0.00926205	0.31	0.230912
monoatomic ion channel complex	postsynaptic density	0.0405835	1	0.0405835	0.68	0.710404
monoatomic ion channel complex	postsynaptic density membrane	0.0448951	1	0.0448951	0.68	0.749214
monoatomic ion channel complex	postsynaptic membrane	0.0481795	1	0.0481795	0.74	0.819878
monoatomic ion channel complex	postsynaptic specialization	0.0453957	1	0.0453957	0.7	0.770946
monoatomic ion channel complex	postsynaptic specialization membrane	0.0472858	1	0.0472858	0.78	0.833831
monoatomic ion channel complex	preribosome	-0.0185732	-1	0.0185732	0.4	0.373434
monoatomic ion channel complex	presynaptic cytosol	0.022076	1	0.022076	0.2	0.247978
monoatomic ion channel complex	presynaptic membrane	0.0739078	1	0.0739078	0.73	0.93258
monoatomic ion channel complex	protein import into mitochondrial matrix	-0.0415443	-1	0.0415443	0.35	0.543043
monoatomic ion channel complex	protein insertion into mitochondrial inner membrane	-0.0612349	-1	0.0612349	0.48	0.755794
monoatomic ion channel complex	ribosomal subunit	-0.0268768	-1	0.0268768	0.61	0.545054
monoatomic ion channel complex	ribosome	-0.0268769	-1	0.0268769	0.61	0.546517
monoatomic ion channel complex	rRNA methylation	-0.00993375	-1	0.00993375	0.42	0.283594
monoatomic ion channel complex	Schaffer collateral - CA1 synapse	0.043188	1	0.043188	0.22	0.383956
negative regulation of release of cytochrome c from mitochondria	oxidative phosphorylation	0.0290256	1	0.0290256	0.29	0.400304
negative regulation of release of cytochrome c from mitochondria	preribosome	0.0121374	1	0.0121374	0.25	0.232243
negative regulation of release of cytochrome c from mitochondria	protein localization to mitochondrion	0.00625159	1	0.00625159	0.16	0.0900545
negative regulation of release of cytochrome c from mitochondria	pyruvate metabolic process	0.0222019	1	0.0222019	0.13	0.144413
negative regulation of release of cytochrome c from mitochondria	regulation of mitochondrial membrane potential	0.0193963	1	0.0193963	0.12	0.121478
negative regulation of release of cytochrome c from mitochondria	release of cytochrome c from mitochondria	0.0225792	1	0.0225792	0.22	0.27677
negative regulation of release of cytochrome c from mitochondria	respiratory electron transport chain	0.010204	1	0.010204	0.13	0.0977392
negative regulation of release of cytochrome c from mitochondria	ribosomal subunit	0.0214969	1	0.0214969	0.2	0.245551
negative regulation of release of cytochrome c from mitochondria	ribosome	0.0214969	1	0.0214969	0.2	0.246362
negative regulation of release of cytochrome c from mitochondria	rRNA methylation	0.00921667	1	0.00921667	0.13	0.0913346
neuron projection terminus	postsynaptic density	0.0502086	1	0.0502086	0.58	0.767805
neuron projection terminus	postsynaptic density membrane	0.0243049	1	0.0243049	0.35	0.413761
neuron projection terminus	postsynaptic membrane	0.0299384	1	0.0299384	0.41	0.494027
neuron projection terminus	postsynaptic specialization	0.0326527	1	0.0326527	0.51	0.571779
neuron projection terminus	postsynaptic specialization membrane	0.0460313	1	0.0460313	0.64	0.744395
neuron projection terminus	presynaptic cytosol	0.0313554	1	0.0313554	0.2	0.301069
neuron projection terminus	presynaptic membrane	0.0737565	1	0.0737565	0.72	0.918596
neuron projection terminus	protein import into mitochondrial matrix	-0.0357822	-1	0.0357822	0.26	0.411077
neuron projection terminus	protein insertion into mitochondrial inner membrane	-0.0892608	-1	0.0892608	0.57	0.850347
neuron projection terminus	ribosomal subunit	-0.01493	-1	0.01493	0.33	0.301544
neuron projection terminus	ribosome	-0.0149301	-1	0.0149301	0.33	0.303048
neuron projection terminus	Schaffer collateral - CA1 synapse	0.0308356	1	0.0308356	0.23	0.340037
neuron projection terminus	transporter complex	0.0647197	1	0.0647197	0.3	0.595316
nuclear outer membrane	protein localization to mitochondrion	0.0600664	1	0.0600664	0.34	0.634032
nuclear outer membrane	protein targeting to mitochondrion	0.0043981	1	0.0043981	0.17	0.090211
nuclear outer membrane	regulation of mitochondrial membrane potential	0.00107031	1	0.00107031	0.21	0.0595119
nuclear outer membrane	regulation of mitochondrion organization	0.0300457	1	0.0300457	0.33	0.443177
nuclear outer membrane	release of cytochrome c from mitochondria	0.0380308	1	0.0380308	0.26	0.423926
oxaloacetate metabolic process	pyruvate metabolic process	0.0485967	1	0.0485967	0.27	0.507107
oxaloacetate metabolic process	regulation of mitochondrial membrane potential	0.0144626	1	0.0144626	0.12	0.101529
oxaloacetate metabolic process	TRAPPII protein complex	0.0276542	1	0.0276542	0.15	0.189658
oxaloacetate metabolic process	tricarboxylic acid cycle	0.166043	1	0.166043	0.75	0.961769
oxidative phosphorylation	postsynaptic density	-0.0439457	-1	0.0439457	0.47	0.63835
oxidative phosphorylation	postsynaptic density membrane	-0.0517428	-1	0.0517428	0.62	0.793043
oxidative phosphorylation	postsynaptic membrane	-0.0255061	-1	0.0255061	0.35	0.418517
oxidative phosphorylation	postsynaptic specialization	-0.040514	-1	0.040514	0.52	0.653676
oxidative phosphorylation	postsynaptic specialization membrane	-0.0270554	-1	0.0270554	0.41	0.465363
oxidative phosphorylation	preribosome	0.0718174	1	0.0718174	0.76	0.947306
oxidative phosphorylation	protein localization to mitochondrion	0.0200068	1	0.0200068	0.23	0.269065
oxidative phosphorylation	release of cytochrome c from mitochondria	0.0398421	1	0.0398421	0.35	0.531997
oxidative phosphorylation	respiratory electron transport chain	0.0100272	1	0.0100272	0.18	0.148926
oxidative phosphorylation	ribosomal subunit	0.033251	1	0.033251	0.49	0.569682
oxidative phosphorylation	ribosome	0.0332513	1	0.0332513	0.49	0.570883
oxidative phosphorylation	rRNA methylation	0.0142789	1	0.0142789	0.33	0.292358
postsynaptic density membrane	postsynaptic membrane	0.0476138	1	0.0476138	0.71	0.792248
postsynaptic density membrane	postsynaptic specialization	0.0520477	1	0.0520477	0.77	0.880001
postsynaptic density membrane	postsynaptic specialization membrane	0.0480729	1	0.0480729	0.72	0.800087
postsynaptic density membrane	preribosome	-0.0535973	-1	0.0535973	0.73	0.862938
postsynaptic density membrane	presynaptic membrane	0.0146634	1	0.0146634	0.31	0.286525
postsynaptic density membrane	protein insertion into mitochondrial inner membrane	-0.0355122	-1	0.0355122	0.42	0.541587
postsynaptic density membrane	ribosomal subunit	-0.0388394	-1	0.0388394	0.72	0.707184
postsynaptic density membrane	ribosome	-0.0388398	-1	0.0388398	0.72	0.708468
postsynaptic density membrane	rRNA methylation	-0.0113284	-1	0.0113284	0.45	0.307417
postsynaptic density membrane	TRAPPII protein complex	-0.00903162	-1	0.00903162	0.17	0.128636
postsynaptic density	postsynaptic density membrane	0.0420397	1	0.0420397	0.6	0.6875
postsynaptic density	postsynaptic membrane	0.0356591	1	0.0356591	0.55	0.612174
postsynaptic density	postsynaptic specialization	0.0439774	1	0.0439774	0.67	0.727394
postsynaptic density	postsynaptic specialization membrane	0.0490713	1	0.0490713	0.72	0.809128
postsynaptic density	preribosome	-0.0464216	-1	0.0464216	0.58	0.729571
postsynaptic density	presynaptic membrane	0.0237715	1	0.0237715	0.34	0.404081
postsynaptic density	protein import into mitochondrial matrix	-0.0414767	-1	0.0414767	0.36	0.55331
postsynaptic density	protein insertion into mitochondrial inner membrane	-0.0397795	-1	0.0397795	0.36	0.542017
postsynaptic density	ribosomal subunit	-0.0394178	-1	0.0394178	0.6	0.665373
postsynaptic density	ribosome	-0.0394182	-1	0.0394182	0.6	0.666556
postsynaptic density	rRNA methylation	-0.0164642	-1	0.0164642	0.29	0.293743
postsynaptic membrane	postsynaptic specialization	0.0491986	1	0.0491986	0.75	0.83638
postsynaptic membrane	postsynaptic specialization membrane	0.0541226	1	0.0541226	0.79	0.896855
postsynaptic membrane	preribosome	-0.0267905	-1	0.0267905	0.48	0.496898
postsynaptic membrane	presynaptic cytosol	0.00850082	1	0.00850082	0.17	0.127578
postsynaptic membrane	presynaptic membrane	0.03863	1	0.03863	0.54	0.632147
postsynaptic membrane	protein import into mitochondrial matrix	-5.06333e-05	-1	5.06333e-05	0.17	0.0164702
postsynaptic membrane	protein insertion into mitochondrial inner membrane	-0.028935	-1	0.028935	0.35	0.451502
postsynaptic membrane	ribosomal subunit	-0.0442448	-1	0.0442448	0.68	0.744618
postsynaptic membrane	ribosome	-0.0442452	-1	0.0442452	0.68	0.745769
postsynaptic membrane	rRNA methylation	-0.023593	-1	0.023593	0.36	0.417382
postsynaptic specialization membrane	preribosome	-0.0356292	-1	0.0356292	0.52	0.603807
postsynaptic specialization membrane	presynaptic cytosol	0.0119368	1	0.0119368	0.19	0.17393
postsynaptic specialization membrane	presynaptic membrane	0.0382857	1	0.0382857	0.58	0.645156
postsynaptic specialization membrane	protein import into mitochondrial matrix	-0.0152674	-1	0.0152674	0.25	0.256618
postsynaptic specialization membrane	protein insertion into mitochondrial inner membrane	-0.0388418	-1	0.0388418	0.42	0.573409
postsynaptic specialization membrane	ribosomal subunit	-0.0452197	-1	0.0452197	0.72	0.777025
postsynaptic specialization membrane	ribosome	-0.0452199	-1	0.0452199	0.72	0.778194
postsynaptic specialization membrane	rRNA methylation	-0.0255338	-1	0.0255338	0.48	0.487407
postsynaptic specialization	postsynaptic specialization membrane	0.0493357	1	0.0493357	0.77	0.852707
postsynaptic specialization	preribosome	-0.0422597	-1	0.0422597	0.69	0.729806
postsynaptic specialization	presynaptic membrane	0.0311819	1	0.0311819	0.47	0.539161
postsynaptic specialization	protein import into mitochondrial matrix	-0.0114433	-1	0.0114433	0.25	0.22539
postsynaptic specialization	protein insertion into mitochondrial inner membrane	-0.0235228	-1	0.0235228	0.36	0.413661
postsynaptic specialization	ribosomal subunit	-0.0501403	-1	0.0501403	0.8	0.868802
postsynaptic specialization	ribosome	-0.0501406	-1	0.0501406	0.8	0.869969
postsynaptic specialization	rRNA methylation	-0.0298488	-1	0.0298488	0.57	0.56481
postsynaptic specialization	TRAPPII protein complex	-0.00661319	-1	0.00661319	0.18	0.109727
preribosome	protein import into mitochondrial matrix	0.00298391	1	0.00298391	0.27	0.116825
preribosome	protein insertion into mitochondrial inner membrane	0.0135956	1	0.0135956	0.24	0.227503
preribosome	protein localization to mitochondrion	0.00186907	1	0.00186907	0.14	0.0425939
preribosome	protein targeting to mitochondrion	0.00282328	1	0.00282328	0.19	0.0754615
preribosome	release of cytochrome c from mitochondria	0.0217852	1	0.0217852	0.21	0.260258
preribosome	respiratory electron transport chain	0.015048	1	0.015048	0.23	0.231616
preribosome	ribosomal subunit	0.0360676	1	0.0360676	0.68	0.6642
preribosome	ribosome	0.0360677	1	0.0360677	0.68	0.66549
preribosome	rRNA methylation	0.0185441	1	0.0185441	0.45	0.394254
presynaptic cytosol	presynaptic membrane	0.0818735	1	0.0818735	0.48	0.793693
presynaptic cytosol	protein import into mitochondrial matrix	-0.0441699	-1	0.0441699	0.23	0.408886
presynaptic cytosol	ribosomal subunit	-0.0188142	-1	0.0188142	0.27	0.304406
presynaptic cytosol	ribosome	-0.0188143	-1	0.0188143	0.27	0.305583
presynaptic cytosol	rRNA methylation	-0.0520026	-1	0.0520026	0.32	0.58257
presynaptic cytosol	Schaffer collateral - CA1 synapse	0.0452032	1	0.0452032	0.2	0.362452
presynaptic membrane	protein import into mitochondrial matrix	-0.0599152	-1	0.0599152	0.42	0.703962
presynaptic membrane	protein insertion into mitochondrial inner membrane	-0.0392698	-1	0.0392698	0.32	0.493623
presynaptic membrane	ribosomal subunit	-0.0207225	-1	0.0207225	0.48	0.435337
presynaptic membrane	ribosome	-0.0207225	-1	0.0207225	0.48	0.436867
presynaptic membrane	rRNA methylation	-0.0185817	-1	0.0185817	0.31	0.327852
presynaptic membrane	Schaffer collateral - CA1 synapse	0.0773773	1	0.0773773	0.36	0.696789
presynaptic membrane	transporter complex	0.0224828	1	0.0224828	0.21	0.262797
protein import into mitochondrial matrix	protein insertion into mitochondrial inner membrane	0.0165694	1	0.0165694	0.21	0.224653
protein import into mitochondrial matrix	protein targeting to mitochondrion	0.00556508	1	0.00556508	0.19	0.106719
protein import into mitochondrial matrix	ribosomal subunit	0.0258902	1	0.0258902	0.31	0.392475
protein import into mitochondrial matrix	ribosome	0.0258903	1	0.0258903	0.31	0.393552
protein import into mitochondrial matrix	rRNA methylation	0.0737938	1	0.0737938	0.46	0.768331
protein import into mitochondrial matrix	Schaffer collateral - CA1 synapse	-0.0830141	-1	0.0830141	0.36	0.698266
protein insertion into mitochondrial inner membrane	transporter complex	-0.0173081	-1	0.0173081	0.17	0.181172
protein localization to mitochondrion	protein targeting to mitochondrion	0.0768734	1	0.0768734	0.58	0.851873
protein localization to mitochondrion	regulation of mitochondrial membrane potential	0.0483117	1	0.0483117	0.29	0.5237
protein localization to mitochondrion	regulation of mitochondrion organization	0.0658352	1	0.0658352	0.35	0.662854
protein localization to mitochondrion	release of cytochrome c from mitochondria	0.100241	1	0.100241	0.82	0.990611
protein localization to mitochondrion	respiratory electron transport chain	0.0743687	1	0.0743687	0.68	0.895345
protein localization to mitochondrion	rRNA methylation	0.00282724	1	0.00282724	0.03	0.0085898
protein targeting to mitochondrion	regulation of mitochondrial membrane potential	0.00267673	1	0.00267673	0.16	0.057339
protein targeting to mitochondrion	release of cytochrome c from mitochondria	0.0604088	1	0.0604088	0.51	0.775416
protein targeting to mitochondrion	respiratory electron transport chain	0.0892019	1	0.0892019	0.76	0.961583
protein targeting to mitochondrion	rRNA methylation	0.017075	1	0.017075	0.14	0.140683
pyruvate metabolic process	tricarboxylic acid cycle	0.0569869	1	0.0569869	0.33	0.61058
regulation of mitochondrial membrane potential	regulation of mitochondrion organization	0.0275295	1	0.0275295	0.16	0.205142
regulation of mitochondrial membrane potential	release of cytochrome c from mitochondria	0.0526912	1	0.0526912	0.36	0.639714
regulation of mitochondrial membrane potential	respiratory electron transport chain	0.0333469	1	0.0333469	0.27	0.41434
regulation of mitochondrial membrane potential	TRAPPII protein complex	0.0131116	1	0.0131116	0.13	0.10943
regulation of mitochondrial membrane potential	tricarboxylic acid cycle	0.0723158	1	0.0723158	0.27	0.576075
regulation of mitochondrion organization	release of cytochrome c from mitochondria	0.0435085	1	0.0435085	0.29	0.487117
regulation of mitochondrion organization	respiratory electron transport chain	0.0407542	1	0.0407542	0.3	0.488007
release of cytochrome c from mitochondria	respiratory electron transport chain	0.0636753	1	0.0636753	0.62	0.841509
respiratory electron transport chain	rRNA methylation	0.0310845	1	0.0310845	0.17	0.245952
respiratory electron transport chain	tricarboxylic acid cycle	0.0122845	1	0.0122845	0.17	0.153624
ribosomal subunit	ribosome	0.0616403	1	0.0616403	0.83	0.943522
ribosomal subunit	rRNA methylation	0.0608554	1	0.0608554	0.74	0.898343
ribosome	rRNA methylation	0.0608558	1	0.0608558	0.74	0.899399
Schaffer collateral - CA1 synapse	transporter complex	0.0538027	1	0.0538027	0.26	0.517908
transmembrane transporter complex	transporter complex	0.16491	1	0.16491	0.64	0.883551
TRAPPII protein complex	tricarboxylic acid cycle	0.0146627	1	0.0146627	0.13	0.113652
FEMALES, integrated pathway networks
Edge weights obtained from all samples; stability determined by bootstrapping. Combined score 'cs' is a mean of ranked weights and stabilities
from	to	pcorr	sign	weight	stability	cs
aerobic respiration	cellular respiration	0.0236554	1	0.0236554	0.34	0.436424
aerobic respiration	electron transport chain	0.0502825	1	0.0502825	0.46	0.77471
aerobic respiration	large ribosomal subunit	0.0130518	1	0.0130518	0.27	0.267061
aerobic respiration	mitochondrial ATP synthesis coupled electron transport	0.0832418	1	0.0832418	0.68	0.985612
aerobic respiration	mitochondrial electron transport, NADH to ubiquinone	0.0721199	1	0.0721199	0.64	0.957662
aerobic respiration	mitochondrial respiratory chain complex I assembly	0.0394085	1	0.0394085	0.38	0.610823
aerobic respiration	mitochondrial transmembrane transport	0.0209966	1	0.0209966	0.3	0.364997
aerobic respiration	mitochondrial transport	0.0392045	1	0.0392045	0.27	0.462563
aerobic respiration	negative regulation of release of cytochrome c from mitochondria	0.0200258	1	0.0200258	0.22	0.23566
aerobic respiration	oxidative phosphorylation	0.0686608	1	0.0686608	0.59	0.927147
aerobic respiration	protein targeting to mitochondrion	0.0267789	1	0.0267789	0.36	0.491814
aerobic respiration	respiratory electron transport chain	0.0578337	1	0.0578337	0.54	0.850398
aerobic respiration	rRNA methylation	0.0472411	1	0.0472411	0.42	0.712652
aerobic respiration	tricarboxylic acid cycle	0.000194946	1	0.000194946	0.13	0.0132167
apoptotic mitochondrial changes	cellular respiration	0.0481988	1	0.0481988	0.39	0.700442
apoptotic mitochondrial changes	mitochondrial fission	0.0114375	1	0.0114375	0.24	0.214776
apoptotic mitochondrial changes	mitochondrial respiratory chain complex I assembly	0.00179808	1	0.00179808	0.17	0.0457839
apoptotic mitochondrial changes	negative regulation of release of cytochrome c from mitochondria	0.00271393	1	0.00271393	0.23	0.101615
apoptotic mitochondrial changes	protein localization to mitochondrion	0.0108608	1	0.0108608	0.18	0.118868
apoptotic mitochondrial changes	protein targeting to mitochondrion	0.0263249	1	0.0263249	0.29	0.411827
apoptotic mitochondrial changes	release of cytochrome c from mitochondria	0.0274799	1	0.0274799	0.26	0.367435
apoptotic mitochondrial changes	respiratory electron transport chain	0.00696586	1	0.00696586	0.18	0.0898561
asymmetric synapse	cytosolic large ribosomal subunit	-0.0316411	-1	0.0316411	0.24	0.354047
asymmetric synapse	cytosolic ribosome	-0.0113418	-1	0.0113418	0.21	0.169771
asymmetric synapse	excitatory synapse	0.0537431	1	0.0537431	0.54	0.831706
asymmetric synapse	GABA-ergic synapse	0.0190504	1	0.0190504	0.29	0.335469
asymmetric synapse	hippocampal mossy fiber to CA3 synapse	0.0373505	1	0.0373505	0.41	0.622728
asymmetric synapse	monoatomic ion channel complex	0.0535535	1	0.0535535	0.52	0.821074
asymmetric synapse	neuron projection terminus	0.039035	1	0.039035	0.38	0.604996
asymmetric synapse	postsynaptic density	0.0723227	1	0.0723227	0.64	0.959481
asymmetric synapse	postsynaptic membrane	0.0199507	1	0.0199507	0.31	0.362998
asymmetric synapse	postsynaptic specialization	0.0819279	1	0.0819279	0.67	0.980214
asymmetric synapse	postsynaptic specialization membrane	0.0470942	1	0.0470942	0.43	0.717669
asymmetric synapse	presynaptic membrane	0.0509535	1	0.0509535	0.55	0.818118
asymmetric synapse	protein insertion into mitochondrial inner membrane	-0.0448413	-1	0.0448413	0.44	0.712385
asymmetric synapse	Schaffer collateral - CA1 synapse	0.0602281	1	0.0602281	0.57	0.879083
asymmetric synapse	transporter complex	0.0224197	1	0.0224197	0.21	0.236057
cellular respiration	mitochondrial ATP synthesis coupled electron transport	0.0475405	1	0.0475405	0.45	0.741217
cellular respiration	mitochondrial electron transport, NADH to ubiquinone	0.0578927	1	0.0578927	0.55	0.8601
cellular respiration	mitochondrial respiratory chain complex I assembly	0.0405178	1	0.0405178	0.37	0.609391
cellular respiration	negative regulation of release of cytochrome c from mitochondria	0.0522166	1	0.0522166	0.38	0.712534
cellular respiration	oxidative phosphorylation	0.00624018	1	0.00624018	0.21	0.113181
cellular respiration	protein localization to mitochondrion	0.0166498	1	0.0166498	0.18	0.150134
cellular respiration	protein targeting to mitochondrion	0.0826262	1	0.0826262	0.63	0.972072
cellular respiration	release of cytochrome c from mitochondria	0.0633394	1	0.0633394	0.39	0.782327
cellular respiration	respiratory electron transport chain	0.0316757	1	0.0316757	0.32	0.488719
cellular respiration	rRNA methylation	0.0309679	1	0.0309679	0.37	0.527748
cellular respiration	tricarboxylic acid cycle	0.00507387	1	0.00507387	0.17	0.0647482
cristae formation	cytosolic ribosome	0.0362071	1	0.0362071	0.18	0.219336
cristae formation	electron transport chain	0.0039633	1	0.0039633	0.27	0.148139
cristae formation	hippocampal mossy fiber to CA3 synapse	-0.02243	-1	0.02243	0.2	0.213416
cristae formation	mitochondrial transmembrane transport	0.016431	1	0.016431	0.2	0.182002
cristae formation	presynaptic cytosol	-0.0130739	-1	0.0130739	0.14	0.0667651
cristae formation	presynaptic membrane	-0.00476842	-1	0.00476842	0.08	0.0209746
cristae formation	protein import into mitochondrial matrix	0.0274567	1	0.0274567	0.19	0.21836
cristae formation	protein insertion into mitochondrial inner membrane	0.0202603	1	0.0202603	0.21	0.222077
cristae formation	ribosomal subunit	0.0131324	1	0.0131324	0.16	0.093456
cytosolic large ribosomal subunit	cytosolic ribosome	0.077588	1	0.077588	0.62	0.960405
cytosolic large ribosomal subunit	electron transport chain	0.0355189	1	0.0355189	0.23	0.344592
cytosolic large ribosomal subunit	excitatory synapse	-0.00702619	-1	0.00702619	0.14	0.0476534
cytosolic large ribosomal subunit	GABA-ergic synapse	-0.0583149	-1	0.0583149	0.32	0.66316
[truncated: 217 more rows]

## Sheet: S7_Mito-focused GO-BP terms
Mito-focused GO-BP terms
Pathway	Gene
[2Fe-2S] cluster assembly	Glrx3
[truncated: 3,399 more rows]
