# Supplementary material for: Mitofusin-2 in ventral striatal D1 neurons regulates effort-based motivation through sex-specific mitochondrial–synaptic reprogramming
Source: Proc Natl Acad Sci U S A. 2026 Jul 15;123(29):e2601657123. doi: 10.1073/pnas.2601657123 (PMC13389689; doi:10.1073/pnas.2601657123)
Supplement: Supplementary file 3 — Dataset S02 (XLSX) [file pnas.2601657123.sd02.xlsx]

## Sheet: Fig. 1B
		mEPCS interevent interval (s)
		Bin Center	WT (IEI)	Mfn2cKO (IEI)
		0	13.9	15.5833
		0.1	45.25	43.7917
		0.2	62.9	61.75			Kolmogorov-Smirnov test
		0.3	73.85	73.0417			P value	0.318
		0.4	82.85	80			Exact or approximate P value?	Approximate
		0.5	87.45	85.4167			P value summary	ns
		0.6	90.5	89.25			Significantly different (P < 0.05)?	No
		0.7	93.05	91.7917			Kolmogorov-Smirnov D	0.029
		0.8	95.25	93.9167
		0.9	96.35	95.2917
		1	97.2	96.2917
		1.1	97.5	97.375
		1.2	97.9	98
		1.3	98.4	98.3333
		1.4	98.7	98.5417
		1.5	98.95	98.875
		1.6	99.25	99.2083
		1.7	99.5	99.2083
		1.8	99.55	99.2917
		1.9	99.7	99.5417
		2	99.75	99.7083
		2.1	99.8	99.7917
		2.2	99.8	99.8333
		2.3	99.8	99.875
		2.4	99.8	99.875
		2.5	99.8	99.9167
		2.6	99.85	99.9167
		2.7	99.85	99.9167
		2.8	99.95	99.9167
		2.9	99.95	99.9167
		3	99.95	99.9167
		3.1	99.95	99.9583
		3.2	99.95	99.9583
		3.3	99.95	100
		3.4	99.95	100
		3.5	99.95	100
		3.6	99.95	100
		3.7	99.95	100
		3.8	99.95	100
		3.9	100	100

## Sheet: Fig. 1C
	DMS
	Radius	WT								Mfn2cKO
	0	0	0	0	0	0	0	0	0	0	0	0	0	0	0	0	0	0
	10	5	6	7	5	4	7	6	8	5	7	8	6	6	8	4	5	5		Fixed effects (type III)	P value	P value summary	Statistically significant (P < 0.05)?	F (DFn, DFd)
	20	7	8	9	6	5	11	6	8	5	7	8	7	7	8	8	9	6		intersection	<0.0001	****	Yes	F (25, 375) = 122.0
	30	13	18	19	8	8	16	11	11	13	22	14	15	15	13	12	18	10		genotype	0.5627	ns	No	F (1, 15) = 0.3504
	40	16	12	26	10	13	21	12	14	16	23	21	19	15	19	15	21	14		intersection x genotype	0.6227	ns	No	F (25, 375) = 0.8881
	50	27	14	25	15	22	22	24	18	21	33	21	25	24	18	17	23	18
	60	28	16	24	13	16	26	19	27	20	33	30	25	22	22	18	20	23
	70	26	18	28	11	16	20	19	28	24	31	21	22	25	23	17	21	24
	80	22	15	23	11	15	13	18	25	21	31	22	16	22	18	11	20	27
	90	22	13	19	8	16	9	13	24	20	31	18	16	19	17	11	22	18
	100	18	12	15	9	16	5	9	27	19	25	15	14	16	15	9	17	15
	110	16	11	12	9	15	4	8	25	12	26	12	11	15	14	6	15	15
	120	12	10	7	8	14	3	3	19	7	17	6	6	10	12	4	13	10
	130	10	4	6	5	15	2	1	18	5	14	5	4	10	8	2	9	9
	140	7	2	1	4	13	0	1	16	4	10	1	3	8	4	1	9	5
	150	5	1	0	2	9	0	0	11	2	6	0	3	5	0	1	7	3
	160	4	1	0	2	8	0	0	6	0	4	0	0	3	0	1	6	1
	170	4	1	0	2	4	0	0	5	0	1	0	0	5	0	0	2	0
	180	3	0	0	1	2	0	0	2	0	1	0	0	1	0	0	1	0
	190	0	0	0	1	1	0	0	1	0	0	0	0	1	0	0	0	0
	200	0	0	0	1	0	0	0	1	0	0	0	0	0	0	0	0	0
	210	0	0	0	1	0	0	0	1	0	0	0	0	0	0	0	0	0
	220	0	0	0	1	0	0	0	1	0	0	0	0	0	0	0	0	0
	230	0	0	0	0	0	0	0	1	0	0	0	0	0	0	0	0	0
	240	0	0	0	0	0	0	0	1	0	0	0	0	0	0	0	0	0
	250	0	0	0	0	0	0	0	1	0	0	0	0	0	0	0	0	0

## Sheet: Fig. 1D
	NAc	mEPCS interevent interval (s)
		Bin Center	WT (IEI)	Mfn2cKO (IEI)
		0	19.7857	8.5
		0.1	50.0714	26.1
		0.2	65.4286	38.15			Kolmogorov-Smirnov test
		0.3	74.1429	48.1			P value	<0.0001
		0.4	80.7857	56.45			Exact or approximate P value?	Approximate
		0.5	85.0714	63.25			P value summary	****
		0.6	88.0714	68.55			Significantly different (P < 0.05)?	Yes
		0.7	90.7143	72.4			Kolmogorov-Smirnov D	0.2866
		0.8	92.4286	76.65
		0.9	93.3571	79.75
		1	94.7143	82.55
		1.1	95.5714	85.05
		1.2	96.2857	87
		1.3	96.7857	88.05
		1.4	97	89.4
		1.5	97.2857	90.95
		1.6	97.5714	92.2
		1.7	97.8571	93.4
		1.8	97.8571	94.25
		1.9	98.2143	94.8
		2	98.2143	95.75
		2.1	98.4286	96.1
		2.2	98.7143	96.4
		2.3	98.7857	97
		2.4	99	97.35
		2.5	99.0714	97.55
		2.6	99.0714	97.65
		2.7	99.2143	97.95
		2.8	99.3571	98.25
		2.9	99.4286	98.45
		3	99.4286	98.65
		3.1	99.5	98.75
		3.2	99.7143	98.75
		3.3	99.8571	98.85
		3.4	99.8571	98.95
		3.5	99.8571	99.05
		3.6	99.8571	99.15
		3.7	99.8571	99.2
		3.8	99.8571	99.45
		3.9	99.8571	99.5
		4	99.8571	99.55
		4.1	99.9286	99.6
		4.2	99.9286	99.65
		4.3	99.9286	99.65
		4.4	100	99.65
		4.5	100	99.65
		4.6	100	99.65
		4.7	100	99.7
		4.8	100	99.7
		4.9	100	99.75
		5	100	99.75
		5.1	100	99.8
		5.2	100	99.8
		5.3	100	99.8
		5.4	100	99.8
		5.5	100	99.8
		5.6	100	99.8
		5.7	100	99.8
		5.8	100	99.85
		5.9	100	99.85
		6	100	99.85
		6.1	100	99.85
		6.2	100	99.9
		6.3	100	99.9
		6.4	100	99.95
		6.5	100	99.95
		6.6	100	99.95
		6.7	100	99.95
		6.8	100	99.95
		6.9	100	99.95
		7	100	99.95
		7.1	100	99.95
		7.2	100	99.95
		7.3	100	100

## Sheet: Fig. 1E
	NAc
	radius	WT												Mfn2cKO
	0	0	0	0	0	0	0	0	0	0	0	0		0	0	0	0	0	0	0	0	0	0	0	0	0	0	0	0	0	0	0	0	0
	20	8	8	8	6	7	12	9	7	5	11	5		6	8	23	6	22	5	8	7	7	12	9	10	6	13	11	1	14	6	7	16	15		Fixed effects (type III)	P value	P value summary	Statistically significant (P < 0.05)?	F (DFn, DFd)
	40	9	13	9	13	8	13	11	22	9	15	11		6	10	14	7	14	5	6	7	9	11	10	12	6	11	12	6	10	7	10	16	10		intersection	<0.0001	****	Yes	F (3.419, 99.16) = 102.5
	60	8	13	11	7	8	13	9	14	12	17	8		5	8	17	6	9	4	4	5	7	12	9	8	6	19	5	10	9	6	9	11	9		genotype	0.0373	*	Yes	F (1, 29) = 4.766
	80	5	13	9	6	6	9	8	10	12	14	6		4	6	5	4	4	3	4	3	8	3	9	8	6	13	4	12	10	4	4	10	11		intersection x genotype	<0.0001	****	Yes	F (14, 406) = 4.125
	100	4	13	7	4	5	8	7	10	7	11	3		2	3	3	1	3	2	4	1	4	0	8	5	2	10	4	11	8	4	6	7	9
	120	2	14	6	4	7	5	4	10	4	6	2		1	1	0	1	1	1	3	0	4	0	4	3	2	5	3	6	6	2	3	4	8
	140	1	14	4	1	2	3	1	5	1	3	0		0	0	0	1	1	1	1	0	0	0	2	0	0	3	0	3	4	0	2	1	7
	160	0	10	2	0	1	1	0	4	1	2	0		0	0	0	0	1	0	0	0	0	0	0	0	0	2	0	1	3	0	0	1	7
	180	0	7	2	0	0	1	0	3	1	0	0		0	0	0	0	0	0	0	0	0	0	0	0	0	2	0	0	1	0	0	0	4
	200	0	2	0	0	0	0	0	2	0	0	0		0	0	0	0	0	0	0	0	0	0	0	0	0	1	0	0	1	0	0	0	2
	220	0	1	0	0	0	0	0	1	0	0	0		0	0	0	0	0	0	0	0	0	0	0	0	0	0	0	0	1	0	0	0	2
	240	0	1	0	0	0	0	0	0	0	0	0		0	0	0	0	0	0	0	0	0	0	0	0	0	0	0	0	1	0	0	0	1
	260	0	0	0	0	0	0	0	0	0	0	0		0	0	0	0	0	0	0	0	0	0	0	0	0	0	0	0	1	0	0	0	1
	280	0	0	0	0	0	0	0	0	0	0	0		0	0	0	0	0	0	0	0	0	0	0	0	0	0	0	0	1	0	0	0	1

## Sheet: Fig. 1F
		Total dendritic length (mm)
		WT	Mfn2cKO
		1.42921	2.03315			Shapiro-Wilk test
		2.1175	0.922766			W	0.9416	0.9691
		1.64933	1.43183			P value	0.5706	0.7138
		2.39575	2.4644			Passed normality test (alpha=0.05)?	Yes	Yes
		1.13205	1.66247			P value summary	ns	ns
		2.9916	0.668124
		1.72415	1.22603			Unpaired t test
		1.07723	1.15026			P value	0.0429
		1.33954	1.71477			P value summary	*
		1.92677	1.37413			Significantly different (P < 0.05)?	Yes
			1.05888			One- or two-tailed P value?	One-tailed		due to a priori hypothesis of a reduction based on previous studies (Gebara et al., 2021; Ghosal et al, 2023).
			1.88919			t, df	t=1.779, df=29
			0.94568
			1.27189
			1.5
			1.51029
			2.25359
			0.835742
			1.17978
			0.766068
			1.88919

## Sheet: Fig. 1G
		Spine density (spines/mm)								spine profile
		WT	Mfn2cKO							%thin		%mushroom
		0.521495	0.61271			Shapiro-Wilk test				WT	Mfn2KO	WT	Mfn2KO
		0.593731	0.945526			W	0.925	0.8924		85.0891	90.2307	14.9109	9.76934			Shapiro-Wilk test
		0.439408	0.762631			P value	0.5627	0.2873		74.2525	74.5627	25.7475	25.4373			W	0.9593	0.8119
		0.746645	0.51514			Passed normality test (alpha=0.05)?	Yes	Yes		69.8062	85.3046	30.1938	14.6954			P value	0.8034	0.0536
		0.495757	0.929816			P value summary	ns	ns		55.7891	73.9423	44.2109	26.0577			Passed normality test (alpha=0.05)?	Yes	Yes
			0.84864							76.6067	89.6616	23.3933	10.3384			P value summary	ns	ns
			0.494774			Unpaired t test					90.1423		9.85765
						P value	0.0542				84.3301		15.6699			Unpaired t test
						P value summary	ns									P value	0.0226
						Significantly different (P < 0.05)?	No									P value summary	*
						One- or two-tailed P value?	One-tailed									Significantly different (P < 0.05)?	Yes
						t, df	t=1.762, df=10									One- or two-tailed P value?	One-tailed
																t, df	t=2.287, df=10
																statistical test is the same for both spine types, as they are dependent variables adding up to 100%

## Sheet: Fig. 2B
		Mfn2 RNAscope avg per animal
		Mfn2 puncta in TdTom-D1-MSNs
		WT	Mfn2KO			Shapiro-Wilk test
		14.5	6.5			W	0.9648	0.8675
		17.1	9.7			P value	0.8091	0.288
		17.8	6.2			Passed normality test (alpha=0.05)?	Yes	Yes
		21.7	8.9			P value summary	ns	ns
						Unpaired t test
						P value	0.0012
						P value summary	**
						Significantly different (P < 0.05)?	Yes
						One- or two-tailed P value?	Two-tailed
						t, df	t=5.772, df=6

## Sheet: Fig. 2C
		Breakpoint, PR day1								Number of correct nosepokes
		WT	Mfn2KO		Shapiro-Wilk test					WT	Mfn2KO
		10	9		W	0.8964	0.9306			281	165			Shapiro-Wilk test
		12	9		P value	0.31	0.5214			378	157			W	0.85	0.9235
		12	7		Passed normality test (alpha=0.05)?	Yes	Yes			183	272			P value	0.123	0.459
		9	4		P value summary	ns	ns			160	128			Passed normality test (alpha=0.05)?	Yes	Yes
		10	11							202	138			P value summary	ns	ns
		9	8		Unpaired t test with Welch's correction					178	47
		8	9		P value	0.044				137	78			Unpaired t test with Welch's correction
			5		P value summary	*					126			P value	0.0733
					Significantly different (P < 0.05)?	Yes								P value summary	ns
					One- or two-tailed P value?	Two-tailed								Significantly different (P < 0.05)?	No
					Welch-corrected t, df	t=2.247, df=12.18								One- or two-tailed P value?	Two-tailed
														Welch-corrected t, df	t=1.972, df=11.44

## Sheet: Fig. 2D
		FST immobility (s)				Shapiro-Wilk test				NAc
		WT	Mfn2KO			W	0.9762	0.9456		%TdTom cFOS pos				Shapiro-Wilk test
		199.861	210.641			P value	0.9259	0.4573		WT	Mfn2KO			W	0.9264	0.7427
		185.403	170.32			Passed normality test (alpha=0.05)?	Yes	Yes		9.93892	2.99625			P value	0.5525	0.0169
		176.961	181.618			P value summary	ns	ns		12.5803	2.16908			Passed normality test (alpha=0.05)?	Yes	No
		193.249	225.581							4.67836	2.05828			P value summary	ns	*
		172.155	221.046							14.3815	2.65133
		247.151	170.669			Unpaired t test				4.90354	2.23987
		160.565	212.261			P value	0.0359			8.80383	5.22006			Mann Whitney test
		157.592	211.667			P value summary	*							P value	0.0087
		263.32	228.934			Significantly different (P < 0.05)?	Yes							Exact or approximate P value?	Exact
		201.669	157.376			One- or two-tailed P value?	One-tailed							P value summary	**
		224.009	170.103			t, df	t=1.868, df=29							Significantly different (P < 0.05)?	Yes
		134.206	260.465											One- or two-tailed P value?	Two-tailed
		171.669	217.854											Sum of ranks in column A,B	55 , 23
		114.167	239.595											Mann-Whitney U	2
		165.109	273.576
		202.371

## Sheet: Fig. 2E
		sEPSCs								sEPSCs
		Bin Center	WT (IEI)	Mfn2KO (IEI)						Bin Center	WT (peak)	Mfn2KO (peak)
		0	0.423	0.356923						-195	0.0005	0
		0.25	0.757	0.677308						-190	0.001	0.000384615
		0.5	0.871	0.813077						-185	0.004	0.000384615
		0.75	0.927	0.876154						-180	0.004	0.000769231
		1	0.955	0.917692		Kolmogorov-Smirnov test				-175	0.0045	0.00153846		Kolmogorov-Smirnov test
		1.25	0.975	0.942692		P value	<0.0001			-170	0.005	0.00153846		P value	0.0074
		1.5	0.9895	0.954615		Exact or approximate P value?	Approximate			-165	0.005	0.00192308		Exact or approximate P value?	Approximate
		1.75	0.993	0.968846		P value summary	****			-160	0.005	0.00192308		P value summary	n.s.
		2	0.9965	0.975769		Significantly different (P < 0.05)?	Yes			-155	0.005	0.00269231		Significantly different (P < 0.05)?	Yes
		2.25	0.9975	0.980385		Kolmogorov-Smirnov D	0.09788			-150	0.005	0.00346154		Kolmogorov-Smirnov D	0.04977
		2.5	0.9975	0.985385						-145	0.005	0.00384615
		2.75	0.9985	0.987308						-140	0.005	0.00384615
		3	0.999	0.991923						-135	0.005	0.00384615
		3.25	0.999	0.994231						-130	0.005	0.00384615
		3.5	0.999	0.994615						-125	0.0055	0.00384615
		3.75	0.9995	0.994615						-120	0.0055	0.00384615
		4	0.9995	0.995769						-115	0.0065	0.00384615
		4.25	0.9995	0.996154						-110	0.0065	0.00384615
		4.5	1	0.996923						-105	0.007	0.00384615
		4.75	1	0.997308						-100	0.008	0.00384615
		5	1	0.998462						-95	0.0085	0.005
		5.25	1	0.998462						-90	0.0105	0.005
		5.5	1	0.998462						-85	0.0125	0.00576923
		5.75	1	0.998462						-80	0.015	0.00615385
		6	1	0.998462						-75	0.0185	0.00923077
		6.25	1	0.998462						-70	0.021	0.0115385
		6.5	1	0.998846						-65	0.0235	0.0161538
		6.75	1	0.998846						-60	0.03	0.0223077
		7	1	0.999615						-55	0.037	0.0330769
		7.25	1	0.999615						-50	0.0525	0.0438462
		7.5	1	1						-45	0.0705	0.0642308
										-40	0.0975	0.0907692
										-35	0.1315	0.130769
										-30	0.198	0.200385
										-25	0.317	0.285385
										-20	0.436	0.427308
										-15	0.6095	0.647692
										-10	0.8665	0.907692
										-5	1	1

[truncated: 54 more sheets: Fig. 2F, Fig. 2G, Fig. 2H, Fig. 2I, Fig. 3B, Fig. 3C, Fig. 3D, Fig. 3E, Fig. 3F, Fig. 3G, Fig. 3H, Fig. 3I, Fig. 3J, Fig. 3K, Fig. 3L, Fig. 4, Fig. 5,  Fig. S1B, Fig. S1C, Fig. S2B …]
